# Supplementary material for: FACS-based genome-wide CRISPR screening platform identifies modulators of CD47
Source: Front Immunol. 2026 Jan 12;16:1684539. doi: 10.3389/fimmu.2025.1684539 (PMC12832931; doi:10.3389/fimmu.2025.1684539)
Supplement: Supplementary file 4 [file Table1.xlsx]

## Sheet: B16
GENE	normZ	pval_synth	rank_synth	fdr_synth
Brs3	6.83	1	19462	1
Nxt1	5.97	1	19461	1
Tada2b	5.43	1	19460	1
Taf5l	5.16	1	19459	1
Tti2	5.15	1	19458	1
Tada1	5.07	1	19457	1
Zbtb14	5.02	1	19456	1
Wnk4	4.96	1	19455	1
Med13	4.81	1	19454	1
Nrbp1	4.77	1	19453	1
Tsc22d4	4.73	1	19452	1
Ric8	4.62	1	19451	1
Yeats4	4.5	1	19450	1
Ash2l	4.45	1	19449	1
Chordc1	4.36	1	19448	1
Fnta	4.3	1	19447	1
Brd8	4.22	1	19446	1
Dmap1	4.18	1	19445	1
Acly	4.13	1	19444	1
Stk39	4	1	19443	1
Emc1	3.97	1	19442	1
Emc6	3.87	1	19441	1
Ccz1	3.83	1	19440	1
Thoc3	3.74	1	19439	1
Pgm3	3.73	1	19437	1
Dhps	3.73	1	19438	1
Gng5	3.72	1	19436	1
Taf6l	3.71	1	19435	1
Alg8	3.68	1	19434	1
Plcb3	3.67	1	19432	1
Pdcl	3.67	1	19433	1
Tada3	3.66	1	19431	1
Ep300	3.65	1	19429	1
Supt20	3.65	1	19430	1
Gnb1l	3.6	1	19428	1
Supt7l	3.57	1	19427	1
Qpctl	3.54	1	19426	1
Gne	3.52	1	19425	1
Stk11	3.51	1	19424	1
Pth2	3.49	1	19422	1
Epc2	3.49	1	19423	1
Xpo4	3.47	1	19420	1
Vmp1	3.47	1	19421	1
Stt3b	3.46	1	19419	1
Dot1l	3.43	1	19418	1
Kctd2	3.39	1	19417	1
Nudt21	3.37	1	19416	1
Paxip1	3.33	1	19415	1
Alg10b	3.32	1	19414	1
Gfpt1	3.29	1	19413	1
Rars	3.28	0.999	19412	1
Drg1	3.27	0.999	19411	1
Uhrf1	3.26	0.999	19410	1
Ywhae	3.25	0.999	19406	1
E4f1	3.25	0.999	19407	1
Actr6	3.25	0.999	19408	1
Rabep1	3.25	0.999	19409	1
Emc3	3.24	0.999	19405	1
Gmppb	3.23	0.999	19404	1
Mpi	3.22	0.999	19403	1
Pax3	3.19	0.999	19402	1
Alyref	3.18	0.999	19400	1
Telo2	3.18	0.999	19401	1
Fntb	3.17	0.999	19399	1
Szrd1	3.13	0.999	19398	1
Gls	3.12	0.999	19397	1
Uba5	3.11	0.999	19396	1
Dpy30	3.1	0.999	19394	1
Cmas	3.1	0.999	19395	1
Tmed2	3.08	0.999	19390	1
Arf1	3.08	0.999	19391	1
Slc38a2	3.08	0.999	19392	1
Rps9	3.08	0.999	19393	1
Dvl2	3.05	0.999	19389	1
Seh1l	3.03	0.999	19388	1
Gnb1	2.99	0.999	19387	1
Cdyl	2.97	0.999	19386	1
Btaf1	2.96	0.998	19385	1
Ppp1r12c	2.95	0.998	19383	1
Smc3	2.95	0.998	19384	1
Smg5	2.89	0.998	19381	1
Armc5	2.89	0.998	19382	1
Coasy	2.88	0.998	19380	1
Prkcq	2.87	0.998	19378	1
Taf5	2.87	0.998	19379	1
Pcid2	2.86	0.998	19377	1
Amdhd2	2.85	0.998	19376	1
Tmem131	2.84	0.998	19373	1
Aldoa	2.84	0.998	19374	1
Mocs3	2.84	0.998	19375	1
Uap1	2.82	0.998	19370	1
Eif5a	2.82	0.998	19371	1
Gnb2	2.82	0.998	19372	1
Dhrs7b	2.8	0.997	19369	1
Ak2	2.78	0.997	19368	1
Socs3	2.77	0.997	19367	1
Cab39	2.76	0.997	19364	1
Smg6	2.76	0.997	19365	1
Smok2a	2.76	0.997	19366	1
Med12	2.75	0.997	19362	1
Tm4sf5	2.75	0.997	19363	1
Tmem258	2.74	0.997	19361	1
Usp22	2.73	0.997	19359	1
Slc35b1	2.73	0.997	19360	1
Nfrkb	2.72	0.997	19358	1
Rft1	2.71	0.997	19357	1
Nlk	2.7	0.997	19356	1
Pggt1b	2.69	0.996	19351	1
Meaf6	2.69	0.996	19352	1
Slc25a1	2.69	0.996	19353	1
Bub1b	2.69	0.996	19354	1
Brd2	2.69	0.996	19355	1
Cnot3	2.68	0.996	19350	1
Rad54l	2.67	0.996	19349	1
Emc2	2.66	0.996	19345	1
Rpgrip1	2.66	0.996	19346	1
Megf11	2.66	0.996	19347	1
Actl6a	2.66	0.996	19348	1
Cdk5rap3	2.63	0.996	19342	1
Alg5	2.63	0.996	19343	1
Med6	2.63	0.996	19344	1
Ranbp3	2.61	0.995	19340	1
Gsn	2.61	0.996	19341	1
Ino80	2.6	0.995	19339	1
Prdm11	2.59	0.995	19337	1
Axin1	2.59	0.995	19338	1
Baz1b	2.58	0.995	19336	1
H2afz	2.57	0.995	19332	1
Stk40	2.57	0.995	19333	1
Drg2	2.57	0.995	19334	1
Olfr145	2.57	0.995	19335	1
Brd4	2.56	0.995	19328	1
Serp1	2.56	0.995	19329	1
Phf6	2.56	0.995	19330	1
Cecr5	2.56	0.995	19331	1
Nudt3	2.55	0.995	19327	1
Slc39a9	2.54	0.994	19324	1
Mettl16	2.54	0.994	19325	1
Alg6	2.54	0.994	19326	1
Mien1	2.53	0.994	19319	1
Tusc5	2.53	0.994	19320	1
Mpdu1	2.53	0.994	19321	1
Gjc3	2.53	0.994	19322	1
Polr2f	2.53	0.994	19323	1
Dohh	2.52	0.994	19318	1
Ccdc102a	2.51	0.994	19314	1
Arhgef7	2.51	0.994	19315	1
Rd3	2.51	0.994	19316	1
Med1	2.51	0.994	19317	1
Tsr2	2.49	0.994	19312	1
Sucla2	2.49	0.994	19313	1
Mapk14	2.48	0.993	19308	1
Fbxo42	2.48	0.993	19309	1
Dolpp1	2.48	0.993	19310	1
Cfdp1	2.48	0.993	19311	1
Srpk1	2.47	0.993	19307	1
Cep95	2.46	0.993	19305	1
Pkd1	2.46	0.993	19306	1
Traf2	2.45	0.993	19301	1
Sez6l2	2.45	0.993	19302	1
Slc28a3	2.45	0.993	19303	1
Rasgrp3	2.45	0.993	19304	1
Smg1	2.44	0.993	19296	1
Zfp14	2.44	0.993	19297	1
Mical3	2.44	0.993	19298	1
Leng8	2.44	0.993	19299	1
Cntnap5c	2.44	0.993	19300	1
Sec13	2.43	0.992	19292	1
Rai1	2.43	0.992	19293	1
Psmg4	2.43	0.993	19294	1
Zfp148	2.43	0.993	19295	1
Tti1	2.42	0.992	19289	1
Hdgfrp2	2.42	0.992	19290	1
Shoc2	2.42	0.992	19291	1
Elp4	2.41	0.992	19288	1
Nudcd3	2.4	0.992	19283	1
Avpr1a	2.4	0.992	19284	1
Rhbdd2	2.4	0.992	19285	1
Gemin4	2.4	0.992	19286	1
Med9	2.4	0.992	19287	1
Slc7a6os	2.39	0.992	19280	1
Nelfb	2.39	0.992	19281	1
Pdap1	2.39	0.992	19282	1
Zc3h15	2.38	0.991	19279	1
Cdc37	2.37	0.991	19275	1
Ube2n	2.37	0.991	19276	1
Krt79	2.37	0.991	19277	1
Med24	2.37	0.991	19278	1
Qsox1	2.36	0.991	19269	1
G6pdx	2.36	0.991	19270	1
Krit1	2.36	0.991	19271	1
Srcap	2.36	0.991	19272	1
Ufc1	2.36	0.991	19273	1
Aldh18a1	2.36	0.991	19274	1
Dhx16	2.35	0.991	19264	1
Pfn2	2.35	0.991	19265	1
Fhit	2.35	0.991	19266	1
Rbbp5	2.35	0.991	19267	1
Pdyn	2.35	0.991	19268	1
Kdsr	2.34	0.99	19262	1
Nkx6-3	2.34	0.99	19263	1
Zfp281	2.33	0.99	19260	1
Per1	2.33	0.99	19261	1
Eef1g	2.32	0.99	19254	1
Sarm1	2.32	0.99	19255	1
Psmb2	2.32	0.99	19256	1
Prkaa2	2.32	0.99	19257	1
Idh2	2.32	0.99	19258	1
Mesdc1	2.32	0.99	19259	1
Lsm11	2.31	0.99	19251	1
Ran	2.31	0.99	19252	1
Tdrd1	2.31	0.99	19253	1
Paics	2.3	0.989	19249	1
Kcnh4	2.3	0.989	19250	1
Ciao1	2.29	0.989	19244	1
Kansl2	2.29	0.989	19245	1
Sbno1	2.29	0.989	19246	1
4931406C07Rik	2.29	0.989	19247	1
Cyp4a31	2.29	0.989	19248	1
Adsl	2.28	0.989	19237	1
Vps39	2.28	0.989	19238	1
Maea	2.28	0.989	19239	1
Kcnab2	2.28	0.989	19240	1
Rpl37a	2.28	0.989	19241	1
Slc45a3	2.28	0.989	19242	1
Ccnt1	2.28	0.989	19243	1
Pias1	2.27	0.988	19232	1
Larp4b	2.27	0.988	19233	1
Colec11	2.27	0.988	19234	1
Rwdd1	2.27	0.988	19235	1
Coro6	2.27	0.988	19236	1
Gnaq	2.26	0.988	19231	1
Pgd	2.25	0.988	19228	1
Snrnp35	2.25	0.988	19229	1
Dmbt1	2.25	0.988	19230	1
Rps28	2.24	0.987	19221	1
Dolk	2.24	0.987	19222	1
Zfp365	2.24	0.987	19223	1
Trim62	2.24	0.987	19224	1
Epc1	2.24	0.987	19225	1
3830417A13Rik	2.24	0.987	19226	1
Ctnnd2	2.24	0.988	19227	1
Btnl1	2.23	0.987	19216	1
Yap1	2.23	0.987	19217	1
Espn	2.23	0.987	19218	1
Mydgf	2.23	0.987	19219	1
Sf3a2	2.23	0.987	19220	1
Celf5	2.22	0.987	19212	1
Nr1h3	2.22	0.987	19213	1
Nupl2	2.22	0.987	19214	1
Rnaseh2a	2.22	0.987	19215	1
Raf1	2.21	0.986	19208	0.999
St3gal5	2.21	0.986	19209	0.999
Tmem127	2.21	0.986	19210	0.999
Bbs2	2.21	0.987	19211	0.999
Psmb11	2.2	0.986	19201	0.999
Mark3	2.2	0.986	19202	0.999
Tecr	2.2	0.986	19203	0.999
Plin1	2.2	0.986	19204	0.999
Lrrc24	2.2	0.986	19205	0.999
Erlin2	2.2	0.986	19206	0.999
Ube2h	2.2	0.986	19207	0.999
Smg7	2.19	0.986	19191	0.999
Kctd12	2.19	0.986	19192	0.999
Ascl2	2.19	0.986	19193	0.999
Nudc	2.19	0.986	19194	0.999
Gnpnat1	2.19	0.986	19195	0.999
Kdm1a	2.19	0.986	19196	0.999
Tfap2a	2.19	0.986	19197	0.999
Aqp11	2.19	0.986	19198	0.999
Ddx39	2.19	0.986	19199	0.999
Atp6v0e2	2.19	0.986	19200	0.999
Trmt112	2.18	0.985	19187	0.999
Alms1	2.18	0.985	19188	0.999
Fam71e2	2.18	0.985	19189	0.999
Zswim4	2.18	0.985	19190	0.999
Med11	2.17	0.985	19181	0.999
Psmc4	2.17	0.985	19182	0.999
Mlst8	2.17	0.985	19183	0.999
Paqr3	2.17	0.985	19184	0.999
Setd1a	2.17	0.985	19185	0.999
Pom121	2.17	0.985	19186	0.999
Nop58	2.16	0.984	19176	0.999
Mvk	2.16	0.985	19177	0.999
Rbbp4	2.16	0.985	19178	0.999
Zc3hc1	2.16	0.985	19179	0.999
Aspm	2.16	0.985	19180	0.999
Tlx3	2.15	0.984	19174	0.999
Adamts7	2.15	0.984	19175	0.999
Ints7	2.14	0.984	19167	0.999
Eif4a3	2.14	0.984	19168	0.999
Sf3b3	2.14	0.984	19169	0.999
Zbtb24	2.14	0.984	19170	0.999
Col4a4	2.14	0.984	19171	0.999
Hps1	2.14	0.984	19172	0.999
Xkr4	2.14	0.984	19173	0.999
Dffb	2.13	0.983	19162	0.999
Taf11	2.13	0.983	19163	0.999
Nelfe	2.13	0.983	19164	0.999
Zfp329	2.13	0.983	19165	0.999
Chn1	2.13	0.984	19166	0.999
Med10	2.12	0.983	19157	0.999
Elp3	2.12	0.983	19158	0.999
Kcnk2	2.12	0.983	19159	0.999
Acox1	2.12	0.983	19160	0.999
Tmem41b	2.12	0.983	19161	0.999
Sh3glb1	2.11	0.982	19152	0.998
Timm23	2.11	0.983	19153	0.998
Armcx3	2.11	0.983	19154	0.998
Map3k7	2.11	0.983	19155	0.998
Cwc27	2.11	0.983	19156	0.998
Setd1b	2.1	0.982	19144	0.998
Spata13	2.1	0.982	19145	0.998
Ubr5	2.1	0.982	19146	0.998
Vps11	2.1	0.982	19147	0.998
Alg2	2.1	0.982	19148	0.998
B630019K06Rik	2.1	0.982	19149	0.998
R3hcc1l	2.1	0.982	19150	0.998
Tspear	2.1	0.982	19151	0.998
Rfwd2	2.09	0.982	19136	0.998
Elp5	2.09	0.982	19137	0.998
Tep1	2.09	0.982	19138	0.998
Tbc1d8	2.09	0.982	19139	0.998
Med8	2.09	0.982	19140	0.998
Mcam	2.09	0.982	19141	0.998
Sf3b1	2.09	0.982	19142	0.998
Zbp1	2.09	0.982	19143	0.998
Atg7	2.08	0.981	19127	0.998
Zfp652	2.08	0.981	19128	0.998
Trip11	2.08	0.981	19129	0.998
Apol10b	2.08	0.981	19130	0.998
Rnasek	2.08	0.981	19131	0.998
Gpr3	2.08	0.981	19132	0.998
Gm11596	2.08	0.981	19133	0.998
Vprbp	2.08	0.981	19134	0.998
Sfxn1	2.08	0.981	19135	0.998
Zmynd8	2.07	0.981	19118	0.998
Arl10	2.07	0.981	19119	0.998
AW011738	2.07	0.981	19120	0.998
Zfp574	2.07	0.981	19121	0.998
Prph	2.07	0.981	19122	0.998
Rragc	2.07	0.981	19123	0.998
Mettl7a1	2.07	0.981	19124	0.998
1600002K03Rik	2.07	0.981	19125	0.998
Cd2	2.07	0.981	19126	0.998
Psmd12	2.06	0.98	19114	0.998
Eml1	2.06	0.98	19115	0.998
Ddx55	2.06	0.98	19116	0.998
Golga7	2.06	0.98	19117	0.998
Mau2	2.05	0.98	19105	0.998
Gnb2l1	2.05	0.98	19106	0.998
Olfr1428	2.05	0.98	19107	0.998
Rce1	2.05	0.98	19108	0.998
Ippk	2.05	0.98	19109	0.998
Gpaa1	2.05	0.98	19110	0.998
Vmn2r124	2.05	0.98	19111	0.998
Them5	2.05	0.98	19112	0.998
Taf4a	2.05	0.98	19113	0.998
Zcchc10	2.04	0.979	19100	0.998
Cdx4	2.04	0.979	19101	0.998
Prrc2a	2.04	0.979	19102	0.998
Nipbl	2.04	0.979	19103	0.998
Icmt	2.04	0.98	19104	0.998
Dcaf7	2.03	0.979	19090	0.998
Hoxb6	2.03	0.979	19091	0.998
Dnah1	2.03	0.979	19092	0.998
Ccnk	2.03	0.979	19093	0.998
Slc36a2	2.03	0.979	19094	0.998
Gtf2a1l	2.03	0.979	19095	0.998
Ube2m	2.03	0.979	19096	0.998
Plin3	2.03	0.979	19097	0.998
Pyroxd2	2.03	0.979	19098	0.998
Rab7	2.03	0.979	19099	0.998
Abcb9	2.02	0.978	19083	0.997
Spr	2.02	0.978	19084	0.997
Psg18	2.02	0.978	19085	0.997
0610010K14Rik	2.02	0.978	19086	0.997
BC017643	2.02	0.978	19087	0.997
Larp4	2.02	0.978	19088	0.997
Hoxa1	2.02	0.978	19089	0.998
Gas2l3	2.01	0.978	19073	0.997
2810004N23Rik	2.01	0.978	19074	0.997
Clk3	2.01	0.978	19075	0.997
Nploc4	2.01	0.978	19076	0.997
Upf3a	2.01	0.978	19077	0.997
Pgp	2.01	0.978	19078	0.997
Ppp1r3g	2.01	0.978	19079	0.997
Polr2m	2.01	0.978	19080	0.997
Fzd9	2.01	0.978	19081	0.997
Ostc	2.01	0.978	19082	0.997
Ltf	2	0.977	19065	0.997
Elovl6	2	0.977	19066	0.997
Dnttip1	2	0.977	19067	0.997
Dr1	2	0.977	19068	0.997
Rtel1	2	0.977	19069	0.997
Snrpd3	2	0.977	19070	0.997
Clps	2	0.977	19071	0.997
Cramp1l	2	0.977	19072	0.997
Mzf1	1.99	0.977	19058	0.997
3110002H16Rik	1.99	0.977	19059	0.997
Ing3	1.99	0.977	19060	0.997
Ddx39b	1.99	0.977	19061	0.997
Mgat2	1.99	0.977	19062	0.997
Sumo2	1.99	0.977	19063	0.997
Zpr1	1.99	0.977	19064	0.997
Tars	1.98	0.976	19052	0.997
Sde2	1.98	0.976	19053	0.997
Eme2	1.98	0.976	19054	0.997
Vps72	1.98	0.976	19055	0.997
Rnf20	1.98	0.976	19056	0.997
Josd1	1.98	0.976	19057	0.997
Otud5	1.97	0.975	19046	0.997
Polr1c	1.97	0.975	19047	0.997
Gpc5	1.97	0.975	19048	0.997
Hspb2	1.97	0.975	19049	0.997
Cnnm3	1.97	0.976	19050	0.997
Emilin2	1.97	0.976	19051	0.997
Elp2	1.96	0.975	19038	0.996
Ipo7	1.96	0.975	19039	0.996
Ccdc12	1.96	0.975	19040	0.996
Dtymk	1.96	0.975	19041	0.996
Hsp90ab1	1.96	0.975	19042	0.996
Zbtb40	1.96	0.975	19043	0.996
Zan	1.96	0.975	19044	0.996
Pnpla5	1.96	0.975	19045	0.997
Otub1	1.95	0.974	19030	0.996
Kdelr1	1.95	0.974	19031	0.996
Fbxw8	1.95	0.974	19032	0.996
Tmem82	1.95	0.974	19033	0.996
Gtf2h2	1.95	0.974	19034	0.996
Golga2	1.95	0.974	19035	0.996
Psmc5	1.95	0.975	19036	0.996
Klhl11	1.95	0.975	19037	0.996
Mup4	1.94	0.974	19021	0.996
Ypel5	1.94	0.974	19022	0.996
Tle4	1.94	0.974	19023	0.996
Ccdc93	1.94	0.974	19024	0.996
Efcab9	1.94	0.974	19025	0.996
1110037F02Rik	1.94	0.974	19026	0.996
Pax2	1.94	0.974	19027	0.996
Cyp4f16	1.94	0.974	19028	0.996
Igsf5	1.94	0.974	19029	0.996
Bcar1	1.93	0.973	19014	0.996
Tmem33	1.93	0.973	19015	0.996
Arhgap17	1.93	0.973	19016	0.996
Lamc2	1.93	0.973	19017	0.996
Rp1	1.93	0.973	19018	0.996
Kdm6a	1.93	0.973	19019	0.996
G3bp1	1.93	0.973	19020	0.996
Gltscr1	1.92	0.972	19006	0.996
Ilvbl	1.92	0.972	19007	0.996
Cggbp1	1.92	0.972	19008	0.996
Tspan4	1.92	0.972	19009	0.996
Patz1	1.92	0.973	19010	0.996
Vps35	1.92	0.973	19011	0.996
Olfr214	1.92	0.973	19012	0.996
Ctns	1.92	0.973	19013	0.996
Hsd3b5	1.91	0.972	18995	0.995
Gabarap	1.91	0.972	18996	0.995
Nup133	1.91	0.972	18997	0.995
Tmem183a	1.91	0.972	18998	0.995
Banf2	1.91	0.972	18999	0.995
Tnp1	1.91	0.972	19000	0.995
Vmn2r24	1.91	0.972	19001	0.995
Uxt	1.91	0.972	19002	0.995
Ivns1abp	1.91	0.972	19003	0.995
Cers2	1.91	0.972	19004	0.996
Hps5	1.91	0.972	19005	0.996
Tbx20	1.9	0.971	18987	0.995
Chm	1.9	0.971	18988	0.995
Sult1c1	1.9	0.971	18989	0.995
Rps7	1.9	0.971	18990	0.995
Myadm	1.9	0.971	18991	0.995
Gcc1	1.9	0.971	18992	0.995
Rer1	1.9	0.972	18993	0.995
Slc35a1	1.9	0.972	18994	0.995
Ppfia3	1.89	0.97	18975	0.995
Tmc4	1.89	0.97	18976	0.995
Wfdc16	1.89	0.97	18977	0.995
Sox10	1.89	0.97	18978	0.995
Gm9047	1.89	0.97	18979	0.995
Ceacam15	1.89	0.971	18980	0.995
Ctnnbip1	1.89	0.971	18981	0.995
Olfr1278	1.89	0.971	18982	0.995
1700066M21Rik	1.89	0.971	18983	0.995
Wbp1	1.89	0.971	18984	0.995
Abcb1b	1.89	0.971	18985	0.995
Meikin	1.89	0.971	18986	0.995
Mmp28	1.88	0.97	18959	0.995
S100a8	1.88	0.97	18960	0.995
Ppm1j	1.88	0.97	18961	0.995
Mmp25	1.88	0.97	18962	0.995
Cryaa	1.88	0.97	18963	0.995
Mpnd	1.88	0.97	18964	0.995
Atp5h	1.88	0.97	18965	0.995
Nrde2	1.88	0.97	18966	0.995
Med20	1.88	0.97	18967	0.995
Ctsl	1.88	0.97	18968	0.995
Dhrs13	1.88	0.97	18969	0.995
Rcor3	1.88	0.97	18970	0.995
Ddx19a	1.88	0.97	18971	0.995
Snrpd1	1.88	0.97	18972	0.995
Mgat5	1.88	0.97	18973	0.995
Polr2d	1.88	0.97	18974	0.995
Nprl3	1.87	0.969	18944	0.995
Tatdn3	1.87	0.969	18945	0.995
Tubb3	1.87	0.969	18946	0.995
Pofut1	1.87	0.969	18947	0.995
Tead1	1.87	0.969	18948	0.995
Timm8b	1.87	0.969	18949	0.995
Egln1	1.87	0.969	18950	0.995
Ugcg	1.87	0.969	18951	0.995
Hnrnpul2	1.87	0.969	18952	0.995
Pank3	1.87	0.969	18953	0.995
Arfgef3	1.87	0.969	18954	0.995
Fndc1	1.87	0.97	18955	0.995
Glod4	1.87	0.97	18956	0.995
Abhd15	1.87	0.97	18957	0.995
Rpp21	1.87	0.97	18958	0.995
Umps	1.86	0.968	18930	0.995
Cxcl12	1.86	0.968	18931	0.995
Hk3	1.86	0.968	18932	0.995
Lrrc27	1.86	0.968	18933	0.995
Mog	1.86	0.968	18934	0.995
Wdr43	1.86	0.968	18935	0.995
Slc17a6	1.86	0.968	18936	0.995
Foxn3	1.86	0.968	18937	0.995
Gm7356	1.86	0.968	18938	0.995
Avpr2	1.86	0.968	18939	0.995
Zfp622	1.86	0.969	18940	0.995
Orai2	1.86	0.969	18941	0.995
1700019O17Rik	1.86	0.969	18942	0.995
Zswim6	1.86	0.969	18943	0.995
Igfbp4	1.85	0.967	18923	0.995
Slc5a3	1.85	0.968	18924	0.995
Kdm3a	1.85	0.968	18925	0.995
Frrs1l	1.85	0.968	18926	0.995
Adrb1	1.85	0.968	18927	0.995
Large	1.85	0.968	18928	0.995
Adgre4	1.85	0.968	18929	0.995
Hinfp	1.84	0.967	18915	0.995
Hiatl1	1.84	0.967	18916	0.995
Dctpp1	1.84	0.967	18917	0.995
Nup43	1.84	0.967	18918	0.995
Plch1	1.84	0.967	18919	0.995
Gsg2	1.84	0.967	18920	0.995
Pex11a	1.84	0.967	18921	0.995
Vps16	1.84	0.967	18922	0.995
Med14	1.83	0.966	18900	0.995
H2-Q4	1.83	0.966	18901	0.995
Adamtsl5	1.83	0.966	18902	0.995
Tmem167b	1.83	0.966	18903	0.995
Usp32	1.83	0.966	18904	0.995
Arc	1.83	0.966	18905	0.995
Pdcd10	1.83	0.966	18906	0.995
Cep89	1.83	0.966	18907	0.995
C1qtnf9	1.83	0.966	18908	0.995
Spi1	1.83	0.966	18909	0.995
Atf6	1.83	0.967	18910	0.995
Cav1	1.83	0.967	18911	0.995
Car7	1.83	0.967	18912	0.995
1700092M07Rik	1.83	0.967	18913	0.995
Alox5	1.83	0.967	18914	0.995
Ppp1r18	1.82	0.965	18894	0.994
Klhl17	1.82	0.965	18895	0.994
Gm26558	1.82	0.965	18896	0.994
Ephb6	1.82	0.966	18897	0.995
Smurf1	1.82	0.966	18898	0.995
Rasal3	1.82	0.966	18899	0.995
Tmem81	1.81	0.965	18880	0.994
Bcat2	1.81	0.965	18881	0.994
Gm5617	1.81	0.965	18882	0.994
Eif1	1.81	0.965	18883	0.994
Fgf18	1.81	0.965	18884	0.994
Lmf1	1.81	0.965	18885	0.994
Olfr1404	1.81	0.965	18886	0.994
Limch1	1.81	0.965	18887	0.994
Rprml	1.81	0.965	18888	0.994
Defb25	1.81	0.965	18889	0.994
Slc3a1	1.81	0.965	18890	0.994
Srrt	1.81	0.965	18891	0.994
Notch1	1.81	0.965	18892	0.994
Med26	1.81	0.965	18893	0.994
Ranbp1	1.8	0.964	18870	0.994
Irf3	1.8	0.964	18871	0.994
Csnk1g2	1.8	0.964	18872	0.994
Med27	1.8	0.964	18873	0.994
Cpsf6	1.8	0.964	18874	0.994
Ccne2	1.8	0.964	18875	0.994
Tmem110	1.8	0.964	18876	0.994
Lgals1	1.8	0.964	18877	0.994
Urm1	1.8	0.964	18878	0.994
Ctu2	1.8	0.964	18879	0.994
Aarsd1	1.79	0.963	18861	0.994
Nup153	1.79	0.963	18862	0.994
Wdr25	1.79	0.963	18863	0.994
Hs3st5	1.79	0.963	18864	0.994
Atp2a2	1.79	0.963	18865	0.994
Commd1	1.79	0.963	18866	0.994
Ino80d	1.79	0.964	18867	0.994
Atp1b1	1.79	0.964	18868	0.994
Stt3a	1.79	0.964	18869	0.994
Olfr527	1.78	0.962	18846	0.993
Cwc25	1.78	0.962	18847	0.993
Stab1	1.78	0.962	18848	0.993
Rnf130	1.78	0.962	18849	0.993
Olfr980	1.78	0.962	18850	0.993
Ahcy	1.78	0.962	18851	0.993
Prss41	1.78	0.962	18852	0.993
Xrcc3	1.78	0.963	18853	0.994
Bach2	1.78	0.963	18854	0.994
Irx3	1.78	0.963	18855	0.994
Il17rc	1.78	0.963	18856	0.994
Med22	1.78	0.963	18857	0.994
Mpp3	1.78	0.963	18858	0.994
Usp11	1.78	0.963	18859	0.994
Pdcd1lg2	1.78	0.963	18860	0.994
Rdh16	1.77	0.961	18840	0.993
9230104M06Rik	1.77	0.961	18841	0.993
Nfkbid	1.77	0.961	18842	0.993
Mtch1	1.77	0.962	18843	0.993
Trim10	1.77	0.962	18844	0.993
Cux1	1.77	0.962	18845	0.993
Stap2	1.76	0.96	18824	0.993
Cpt1c	1.76	0.96	18825	0.993
Sptlc1	1.76	0.96	18826	0.993
Arhgap30	1.76	0.961	18827	0.993
Neurod1	1.76	0.961	18828	0.993
Styxl1	1.76	0.961	18829	0.993
Gng8	1.76	0.961	18830	0.993
Stub1	1.76	0.961	18831	0.993
Zhx2	1.76	0.961	18832	0.993
Cbl	1.76	0.961	18833	0.993
Vps41	1.76	0.961	18834	0.993
Hamp2	1.76	0.961	18835	0.993
Tusc2	1.76	0.961	18836	0.993
Tff3	1.76	0.961	18837	0.993
Egr1	1.76	0.961	18838	0.993
Xkr7	1.76	0.961	18839	0.993
Taf2	1.75	0.96	18808	0.993
Ascl3	1.75	0.96	18809	0.993
Fam3b	1.75	0.96	18810	0.993
Chsy3	1.75	0.96	18811	0.993
Nelfa	1.75	0.96	18812	0.993
Sez6	1.75	0.96	18813	0.993
Gm382	1.75	0.96	18814	0.993
Extl1	1.75	0.96	18815	0.993
Csf1	1.75	0.96	18816	0.993
Mettl23	1.75	0.96	18817	0.993
Msrb3	1.75	0.96	18818	0.993
Tusc3	1.75	0.96	18819	0.993
Ltn1	1.75	0.96	18820	0.993
Nadk	1.75	0.96	18821	0.993
Alg14	1.75	0.96	18822	0.993
Adamtsl2	1.75	0.96	18823	0.993
Ptger2	1.74	0.959	18790	0.993
Cd9	1.74	0.959	18791	0.993
Spem1	1.74	0.959	18792	0.993
Wdr26	1.74	0.959	18793	0.993
Ccdc109b	1.74	0.959	18794	0.993
Prss27	1.74	0.959	18795	0.993
Wdr81	1.74	0.959	18796	0.993
Mdc1	1.74	0.959	18797	0.993
Bmp2	1.74	0.959	18798	0.993
Mob4	1.74	0.959	18799	0.993
Rassf4	1.74	0.959	18800	0.993
Lims1	1.74	0.959	18801	0.993
Wdr5	1.74	0.959	18802	0.993
Hemgn	1.74	0.959	18803	0.993
Ubap1l	1.74	0.959	18804	0.993
Tnpo1	1.74	0.959	18805	0.993
Dydc1	1.74	0.959	18806	0.993
Bcl2l11	1.74	0.959	18807	0.993
Mybpc1	1.73	0.958	18776	0.993
Traf3	1.73	0.958	18777	0.993
Tsga10ip	1.73	0.958	18778	0.993
Taf9b	1.73	0.958	18779	0.993
Mrc1	1.73	0.958	18780	0.993
Gfi1b	1.73	0.958	18781	0.993
Sapcd2	1.73	0.958	18782	0.993
Serf2	1.73	0.958	18783	0.993
Tfap4	1.73	0.958	18784	0.993
Rdh14	1.73	0.958	18785	0.993
Qk	1.73	0.958	18786	0.993
Acaca	1.73	0.958	18787	0.993
Api5	1.73	0.959	18788	0.993
Fam222a	1.73	0.959	18789	0.993
Rybp	1.72	0.957	18768	0.992
Vdac1	1.72	0.957	18769	0.992
Fam89b	1.72	0.957	18770	0.992
Gprin1	1.72	0.957	18771	0.992
Rnps1	1.72	0.957	18772	0.993
Tmem200b	1.72	0.957	18773	0.993
Dnajc8	1.72	0.957	18774	0.993
Sqstm1	1.72	0.958	18775	0.993
Tbx4	1.71	0.956	18749	0.992
Psmb1	1.71	0.956	18750	0.992
Cct5	1.71	0.956	18751	0.992
C1ql2	1.71	0.956	18752	0.992
Kdelr2	1.71	0.956	18753	0.992
Cblb	1.71	0.956	18754	0.992
Rbm42	1.71	0.957	18755	0.992
Gemin8	1.71	0.957	18756	0.992
Rpl28	1.71	0.957	18757	0.992
Ccdc96	1.71	0.957	18758	0.992
Nphp1	1.71	0.957	18759	0.992
Ache	1.71	0.957	18760	0.992
Tbcb	1.71	0.957	18761	0.992
Prodh2	1.71	0.957	18762	0.992
Acot2	1.71	0.957	18763	0.992
Pop4	1.71	0.957	18764	0.992
Nfil3	1.71	0.957	18765	0.992
Tceb3	1.71	0.957	18766	0.992
Vmn1r49	1.71	0.957	18767	0.992
Bod1l	1.7	0.955	18730	0.992
Ahctf1	1.7	0.955	18731	0.992
Pde6c	1.7	0.955	18732	0.992
Klc3	1.7	0.955	18733	0.992
Rbms3	1.7	0.955	18734	0.992
Spata6	1.7	0.955	18735	0.992
Rps19bp1	1.7	0.955	18736	0.992
Ctps	1.7	0.955	18737	0.992
Draxin	1.7	0.955	18738	0.992
Ky	1.7	0.956	18739	0.992
Polr2j	1.7	0.956	18740	0.992
Zdhhc3	1.7	0.956	18741	0.992
Abhd2	1.7	0.956	18742	0.992
Ace	1.7	0.956	18743	0.992
Ahsg	1.7	0.956	18744	0.992
Palm2	1.7	0.956	18745	0.992
Fzd6	1.7	0.956	18746	0.992
Kctd8	1.7	0.956	18747	0.992
Nfasc	1.7	0.956	18748	0.992
Mb	1.69	0.954	18713	0.992
Pdpk1	1.69	0.954	18714	0.992
Igf2r	1.69	0.954	18715	0.992
Nkiras2	1.69	0.954	18716	0.992
Ankrd44	1.69	0.954	18717	0.992
Tnfaip6	1.69	0.954	18718	0.992
Clcc1	1.69	0.954	18719	0.992
Prkcz	1.69	0.954	18720	0.992
Zik1	1.69	0.954	18721	0.992
Synj2bp	1.69	0.954	18722	0.992
Slain2	1.69	0.954	18723	0.992
Thoc2	1.69	0.954	18724	0.992
Prelp	1.69	0.955	18725	0.992
Bnc2	1.69	0.955	18726	0.992
Hnrnpf	1.69	0.955	18727	0.992
Cryl1	1.69	0.955	18728	0.992
Dpp6	1.69	0.955	18729	0.992
Rab38	1.68	0.953	18694	0.992
V1rd19	1.68	0.953	18695	0.992
Emx1	1.68	0.953	18696	0.992
Gpr137	1.68	0.953	18697	0.992
Farsa	1.68	0.953	18698	0.992
Cdk19	1.68	0.953	18699	0.992
Gtpbp4	1.68	0.953	18700	0.992
Rhoq	1.68	0.953	18701	0.992
Slc26a5	1.68	0.953	18702	0.992
Trhr2	1.68	0.953	18703	0.992
Med16	1.68	0.953	18704	0.992
Npr3	1.68	0.953	18705	0.992
Csnk1a1	1.68	0.954	18706	0.992
Vps33a	1.68	0.954	18707	0.992
Pspn	1.68	0.954	18708	0.992
Rhobtb3	1.68	0.954	18709	0.992
Plxna1	1.68	0.954	18710	0.992
9130401M01Rik	1.68	0.954	18711	0.992
Kntc1	1.68	0.954	18712	0.992
8030423J24Rik	1.67	0.952	18681	0.992
Hcfc1	1.67	0.952	18682	0.992
Hint1	1.67	0.952	18683	0.992
Lrrc25	1.67	0.952	18684	0.992
Trib1	1.67	0.952	18685	0.992
Slc38a10	1.67	0.952	18686	0.992
Sprtn	1.67	0.953	18687	0.992
Spryd7	1.67	0.953	18688	0.992
Flot2	1.67	0.953	18689	0.992
Rbfox2	1.67	0.953	18690	0.992
Hjurp	1.67	0.953	18691	0.992
Gna12	1.67	0.953	18692	0.992
Prpsap1	1.67	0.953	18693	0.992
Trpv2	1.66	0.951	18665	0.992
Gimap6	1.66	0.951	18666	0.992
Arid3a	1.66	0.951	18667	0.992
Kcnq1	1.66	0.951	18668	0.992
Mfsd6	1.66	0.951	18669	0.992
Ube2e1	1.66	0.952	18670	0.992
Slc30a9	1.66	0.952	18671	0.992
Tmem74	1.66	0.952	18672	0.992
Wdr36	1.66	0.952	18673	0.992
Abr	1.66	0.952	18674	0.992
Birc2	1.66	0.952	18675	0.992
Memo1	1.66	0.952	18676	0.992
9130213A22Rik	1.66	0.952	18677	0.992
Nell1	1.66	0.952	18678	0.992
Klhl40	1.66	0.952	18679	0.992
Scara5	1.66	0.952	18680	0.992
Qars	1.65	0.95	18639	0.992
Cenpt	1.65	0.95	18640	0.992
Lim2	1.65	0.95	18641	0.992
Skint8	1.65	0.95	18642	0.992
Tceb2	1.65	0.95	18643	0.992
Zzz3	1.65	0.95	18644	0.992
Fanca	1.65	0.95	18645	0.992
Fam159b	1.65	0.95	18646	0.992
Htr6	1.65	0.95	18647	0.992
Hivep1	1.65	0.95	18648	0.992
Rps27	1.65	0.95	18649	0.992
Pramef12	1.65	0.951	18650	0.992
Krtap21-1	1.65	0.951	18651	0.992
Wdr38	1.65	0.951	18652	0.992
Psmc2	1.65	0.951	18653	0.992
Zcchc16	1.65	0.951	18654	0.992
Rnf222	1.65	0.951	18655	0.992
Tnni2	1.65	0.951	18656	0.992
Krtap12-1	1.65	0.951	18657	0.992
Evl	1.65	0.951	18658	0.992
Foxn2	1.65	0.951	18659	0.992
Sqle	1.65	0.951	18660	0.992
Cct8l1	1.65	0.951	18661	0.992
Rab39	1.65	0.951	18662	0.992
Dytn	1.65	0.951	18663	0.992
Taf13	1.65	0.951	18664	0.992
Serpinb9d	1.64	0.949	18622	0.992
Foxd3	1.64	0.949	18623	0.992
Zfyve19	1.64	0.949	18624	0.992
Eif2b1	1.64	0.949	18625	0.992
Nup85	1.64	0.949	18626	0.992
Prkab1	1.64	0.949	18627	0.992
Taf6	1.64	0.949	18628	0.992
Plod3	1.64	0.949	18629	0.992
Stab2	1.64	0.949	18630	0.992
Tmem145	1.64	0.95	18631	0.992
Zfp946	1.64	0.95	18632	0.992
Dpp4	1.64	0.95	18633	0.992
Kdm6b	1.64	0.95	18634	0.992
Det1	1.64	0.95	18635	0.992
Ifi205	1.64	0.95	18636	0.992
5830411N06Rik	1.64	0.95	18637	0.992
Pdx1	1.64	0.95	18638	0.992
Sf3a1	1.63	0.948	18599	0.992
Pik3c2a	1.63	0.948	18600	0.992
Pld2	1.63	0.948	18601	0.992
BC005537	1.63	0.948	18602	0.992
Tcte2	1.63	0.948	18603	0.992
Gmpr	1.63	0.948	18604	0.992
Rdh13	1.63	0.948	18605	0.992
4933421I07Rik	1.63	0.948	18606	0.992
Med17	1.63	0.948	18607	0.992
Olfr597	1.63	0.948	18608	0.992
Apol6	1.63	0.948	18609	0.992
Suv39h1	1.63	0.949	18610	0.992
Arhgap19	1.63	0.949	18611	0.992
Prkcdbp	1.63	0.949	18612	0.992
Uty	1.63	0.949	18613	0.992
Capns1	1.63	0.949	18614	0.992
Rassf10	1.63	0.949	18615	0.992
2010111I01Rik	1.63	0.949	18616	0.992
Slc35a2	1.63	0.949	18617	0.992
Spin1	1.63	0.949	18618	0.992
Tekt4	1.63	0.949	18619	0.992
Klhl21	1.63	0.949	18620	0.992
Olfr1499	1.63	0.949	18621	0.992
Taf12	1.62	0.947	18579	0.992
Fam168a	1.62	0.947	18580	0.992
Ruvbl2	1.62	0.947	18581	0.992
Helz2	1.62	0.947	18582	0.992
Cdc42	1.62	0.947	18583	0.992
Ube2d2b	1.62	0.947	18584	0.992
Ctdnep1	1.62	0.947	18585	0.992
Taf10	1.62	0.947	18586	0.992
Ccdc82	1.62	0.947	18587	0.992
Atg4c	1.62	0.947	18588	0.992
Wdr70	1.62	0.948	18589	0.992
1700034O15Rik	1.62	0.948	18590	0.992
4930523C07Rik	1.62	0.948	18591	0.992
Klk10	1.62	0.948	18592	0.992
Srek1	1.62	0.948	18593	0.992
Cav3	1.62	0.948	18594	0.992
Kif14	1.62	0.948	18595	0.992
Ogt	1.62	0.948	18596	0.992
Hpcal4	1.62	0.948	18597	0.992
Ceacam1	1.62	0.948	18598	0.992
Tmsb10	1.61	0.946	18555	0.992
Prdx2	1.61	0.946	18556	0.992
Zfp575	1.61	0.946	18557	0.992
Slc7a8	1.61	0.946	18558	0.992
Cacng7	1.61	0.946	18559	0.992
Gm10306	1.61	0.946	18560	0.992
Hpse2	1.61	0.946	18561	0.992
Dctn5	1.61	0.946	18562	0.992
Rad52	1.61	0.946	18563	0.992
Adcyap1r1	1.61	0.946	18564	0.992
Rxfp3	1.61	0.946	18565	0.992
Ptdss2	1.61	0.946	18566	0.992
Nans	1.61	0.946	18567	0.992
Zfp282	1.61	0.946	18568	0.992
Olfr1112	1.61	0.946	18569	0.992
Slco1a6	1.61	0.946	18570	0.992
Man2a1	1.61	0.946	18571	0.992
Pla2r1	1.61	0.947	18572	0.992
Pigm	1.61	0.947	18573	0.992
Pf4	1.61	0.947	18574	0.992
Ppp1r14b	1.61	0.947	18575	0.992
Adgrd1	1.61	0.947	18576	0.992
Nop14	1.61	0.947	18577	0.992
Mgat4b	1.61	0.947	18578	0.992
Txlna	1.6	0.945	18535	0.992
Cops6	1.6	0.945	18536	0.992
E130309D14Rik	1.6	0.945	18537	0.992
Kpnb1	1.6	0.945	18538	0.992
Cnot4	1.6	0.945	18539	0.992
Ddx58	1.6	0.945	18540	0.992
Tead2	1.6	0.945	18541	0.992
Flna	1.6	0.945	18542	0.992
Kmt2b	1.6	0.945	18543	0.992
B4galt7	1.6	0.945	18544	0.992
Il18bp	1.6	0.945	18545	0.992
Crnkl1	1.6	0.945	18546	0.992
Ampd2	1.6	0.945	18547	0.992
Gm10471	1.6	0.945	18548	0.992
Kctd20	1.6	0.945	18549	0.992
Tlcd2	1.6	0.945	18550	0.992
Olfr297	1.6	0.946	18551	0.992
Puf60	1.6	0.946	18552	0.992
Senp7	1.6	0.946	18553	0.992
Nup205	1.6	0.946	18554	0.992
Cpb1	1.59	0.944	18518	0.992
Ephx1	1.59	0.944	18519	0.992
Dhx33	1.59	0.944	18520	0.992
Tfpi	1.59	0.944	18521	0.992
Eny2	1.59	0.944	18522	0.992
Slc2a4	1.59	0.944	18523	0.992
Map2k3	1.59	0.944	18524	0.992
Zdhhc16	1.59	0.944	18525	0.992
Psmc6	1.59	0.944	18526	0.992
Ambn	1.59	0.944	18527	0.992
Nup188	1.59	0.944	18528	0.992
Pxdc1	1.59	0.944	18529	0.992
Rpl14	1.59	0.944	18530	0.992
Usp53	1.59	0.944	18531	0.992
Plin4	1.59	0.944	18532	0.992
Mlec	1.59	0.944	18533	0.992
Rsph6a	1.59	0.945	18534	0.992
Gm5294	1.58	0.942	18498	0.992
Ranbp10	1.58	0.942	18499	0.992
Sirt1	1.58	0.943	18500	0.992
Olfr497	1.58	0.943	18501	0.992
Rbp7	1.58	0.943	18502	0.992
2900026A02Rik	1.58	0.943	18503	0.992
Nt5c2	1.58	0.943	18504	0.992
Tmem251	1.58	0.943	18505	0.992
Snrnp70	1.58	0.943	18506	0.992
Arl4d	1.58	0.943	18507	0.992
Capn1	1.58	0.943	18508	0.992
Pifo	1.58	0.943	18509	0.992
Hyou1	1.58	0.943	18510	0.992
Plac8	1.58	0.943	18511	0.992
Ruvbl1	1.58	0.943	18512	0.992
Hsd3b2	1.58	0.943	18513	0.992
Agps	1.58	0.943	18514	0.992
Ralgapb	1.58	0.943	18515	0.992
Arhgef1	1.58	0.943	18516	0.992
Wdr20	1.58	0.943	18517	0.992
Mfap5	1.57	0.941	18479	0.991
Aldh3b3	1.57	0.941	18480	0.991
Acvr2a	1.57	0.941	18481	0.991
Slc11a2	1.57	0.942	18482	0.991
Focad	1.57	0.942	18483	0.991
Mcm7	1.57	0.942	18484	0.991
Nemf	1.57	0.942	18485	0.991
Acvrl1	1.57	0.942	18486	0.991
Polr2e	1.57	0.942	18487	0.991
Brsk2	1.57	0.942	18488	0.991
Oprl1	1.57	0.942	18489	0.991
Crlf3	1.57	0.942	18490	0.991
Ranbp3l	1.57	0.942	18491	0.991
Gdap1	1.57	0.942	18492	0.991
Olfr112	1.57	0.942	18493	0.991
Mamdc2	1.57	0.942	18494	0.992
Sec1	1.57	0.942	18495	0.992
Ptpn2	1.57	0.942	18496	0.992
Thoc6	1.57	0.942	18497	0.992
Klf3	1.56	0.94	18465	0.991
Gm20654	1.56	0.94	18466	0.991
Ager	1.56	0.94	18467	0.991
Acpt	1.56	0.94	18468	0.991
Sfxn5	1.56	0.94	18469	0.991
Kat5	1.56	0.94	18470	0.991
Pkib	1.56	0.941	18471	0.991
Stx12	1.56	0.941	18472	0.991
Faim2	1.56	0.941	18473	0.991
Pan3	1.56	0.941	18474	0.991
Pitpnm2	1.56	0.941	18475	0.991
Aida	1.56	0.941	18476	0.991
Ccdc60	1.56	0.941	18477	0.991
Ccdc34	1.56	0.941	18478	0.991
Rc3h2	1.55	0.939	18450	0.99
Prdm6	1.55	0.939	18451	0.99
Rtn3	1.55	0.939	18452	0.991
Naf1	1.55	0.939	18453	0.991
Mrgbp	1.55	0.939	18454	0.991
Tmc7	1.55	0.939	18455	0.991
Rpl11	1.55	0.94	18456	0.991
Htr2b	1.55	0.94	18457	0.991
Xpr1	1.55	0.94	18458	0.991
Pax7	1.55	0.94	18459	0.991
Uevld	1.55	0.94	18460	0.991
Ncstn	1.55	0.94	18461	0.991
Pygm	1.55	0.94	18462	0.991
Ptprz1	1.55	0.94	18463	0.991
Gart	1.55	0.94	18464	0.991
Ddx49	1.54	0.938	18432	0.99
Cabp7	1.54	0.938	18433	0.99
Catsperb	1.54	0.938	18434	0.99
Rfx2	1.54	0.938	18435	0.99
Mgea5	1.54	0.938	18436	0.99
Psenen	1.54	0.938	18437	0.99
Prl2a1	1.54	0.938	18438	0.99
Angptl3	1.54	0.938	18439	0.99
Ap2a1	1.54	0.938	18440	0.99
Luc7l3	1.54	0.938	18441	0.99
Mri1	1.54	0.938	18442	0.99
Haus7	1.54	0.938	18443	0.99
Ptgs2	1.54	0.938	18444	0.99
Napsa	1.54	0.938	18445	0.99
Spg7	1.54	0.938	18446	0.99
Osbpl6	1.54	0.938	18447	0.99
Pde8a	1.54	0.939	18448	0.99
Gpn3	1.54	0.939	18449	0.99
Med29	1.53	0.936	18415	0.99
Clcn7	1.53	0.937	18416	0.99
Vps53	1.53	0.937	18417	0.99
Olfr1447	1.53	0.937	18418	0.99
Gm17720	1.53	0.937	18419	0.99
Shisa9	1.53	0.937	18420	0.99
Snf8	1.53	0.937	18421	0.99
Me1	1.53	0.937	18422	0.99
Adora2b	1.53	0.937	18423	0.99
Col14a1	1.53	0.937	18424	0.99
3425401B19Rik	1.53	0.937	18425	0.99
Vmn2r120	1.53	0.937	18426	0.99
Brms1	1.53	0.937	18427	0.99
Csmd2	1.53	0.937	18428	0.99
Zfp275	1.53	0.938	18429	0.99
Batf2	1.53	0.938	18430	0.99
Urad	1.53	0.938	18431	0.99
Trim55	1.52	0.935	18392	0.989
Eed	1.52	0.935	18393	0.989
Car5a	1.52	0.935	18394	0.989
Adcy8	1.52	0.935	18395	0.989
Vmn1r68	1.52	0.935	18396	0.989
Slc10a5	1.52	0.935	18397	0.989
Hmha1	1.52	0.935	18398	0.989
Cfap52	1.52	0.936	18399	0.99
Zfand5	1.52	0.936	18400	0.99
Nek7	1.52	0.936	18401	0.99
Rcl1	1.52	0.936	18402	0.99
Ccng1	1.52	0.936	18403	0.99
Sephs2	1.52	0.936	18404	0.99
Fam122a	1.52	0.936	18405	0.99
Tcl1b5	1.52	0.936	18406	0.99
Mks1	1.52	0.936	18407	0.99
Tnxb	1.52	0.936	18408	0.99
Usp21	1.52	0.936	18409	0.99
Pabpc1	1.52	0.936	18410	0.99
Pcbp1	1.52	0.936	18411	0.99
Dync1li1	1.52	0.936	18412	0.99
Akap17b	1.52	0.936	18413	0.99
Olfr736	1.52	0.936	18414	0.99
Upf3b	1.51	0.934	18377	0.989
Adam5	1.51	0.934	18378	0.989
Tspan12	1.51	0.934	18379	0.989
Tmem45a2	1.51	0.935	18380	0.989
Emc7	1.51	0.935	18381	0.989
Itgb1	1.51	0.935	18382	0.989
Zfand1	1.51	0.935	18383	0.989
Rpia	1.51	0.935	18384	0.989
Adig	1.51	0.935	18385	0.989
Gpr137c	1.51	0.935	18386	0.989
Itgb7	1.51	0.935	18387	0.989
Krt34	1.51	0.935	18388	0.989
Raver1	1.51	0.935	18389	0.989
Slc22a22	1.51	0.935	18390	0.989
Olfr102	1.51	0.935	18391	0.989
Olfr243	1.5	0.933	18351	0.989
Bnipl	1.5	0.933	18352	0.989
Olfr556	1.5	0.933	18353	0.989
Map3k9	1.5	0.933	18354	0.989
Zc3h14	1.5	0.933	18355	0.989
Fcf1	1.5	0.933	18356	0.989
Serpina3k	1.5	0.933	18357	0.989
Calr	1.5	0.933	18358	0.989
Gm4131	1.5	0.933	18359	0.989
Tmem198b	1.5	0.933	18360	0.989
Ovol3	1.5	0.933	18361	0.989
Lbr	1.5	0.933	18362	0.989
Olfr545	1.5	0.933	18363	0.989
Mug1	1.5	0.933	18364	0.989
Aqp8	1.5	0.933	18365	0.989
Setd2	1.5	0.933	18366	0.989
Pik3cd	1.5	0.933	18367	0.989
Nbn	1.5	0.933	18368	0.989
Metap2	1.5	0.933	18369	0.989
Ssbp2	1.5	0.933	18370	0.989
Maff	1.5	0.933	18371	0.989
Cldnd2	1.5	0.933	18372	0.989
Bloc1s4	1.5	0.933	18373	0.989
Acat3	1.5	0.933	18374	0.989
Nt5m	1.5	0.934	18375	0.989
Prrg1	1.5	0.934	18376	0.989
Hs3st6	1.49	0.931	18331	0.989
Rap1gds1	1.49	0.931	18332	0.989
Tnfrsf12a	1.49	0.931	18333	0.989
Rtp3	1.49	0.931	18334	0.989
Scin	1.49	0.932	18335	0.989
Rap2b	1.49	0.932	18336	0.989
Mogs	1.49	0.932	18337	0.989
H3f3a	1.49	0.932	18338	0.989
Magea4	1.49	0.932	18339	0.989
Tmem219	1.49	0.932	18340	0.989
Sec61a1	1.49	0.932	18341	0.989
Manf	1.49	0.932	18342	0.989
Myom1	1.49	0.932	18343	0.989
Sema3c	1.49	0.932	18344	0.989
Pcmtd2	1.49	0.932	18345	0.989
Atf6b	1.49	0.932	18346	0.989
Tmem151b	1.49	0.932	18347	0.989
Nkx1-1	1.49	0.932	18348	0.989
Ror2	1.49	0.932	18349	0.989
Olfr794	1.49	0.933	18350	0.989
Mafk	1.48	0.93	18312	0.988
Clec2i	1.48	0.93	18313	0.988
Ehmt1	1.48	0.93	18314	0.988
Wbp1l	1.48	0.93	18315	0.988
Zfp13	1.48	0.93	18316	0.988
Gm10300	1.48	0.93	18317	0.988
Ylpm1	1.48	0.93	18318	0.988
Hook3	1.48	0.93	18319	0.988
Ncf2	1.48	0.931	18320	0.989
Papss1	1.48	0.931	18321	0.989
Card10	1.48	0.931	18322	0.989
Mesdc2	1.48	0.931	18323	0.989
Vmn1r30	1.48	0.931	18324	0.989
Cdc42se1	1.48	0.931	18325	0.989
Cblc	1.48	0.931	18326	0.989
Mtf1	1.48	0.931	18327	0.989
Itgb1bp2	1.48	0.931	18328	0.989
Cbx4	1.48	0.931	18329	0.989
Rrp15	1.48	0.931	18330	0.989
Scn9a	1.47	0.929	18288	0.988
Fam65c	1.47	0.929	18289	0.988
Trp53bp2	1.47	0.929	18290	0.988
Gm17416	1.47	0.929	18291	0.988
Sertad1	1.47	0.929	18292	0.988
Pced1b	1.47	0.929	18293	0.988
Zfp207	1.47	0.929	18294	0.988
Krtap17-1	1.47	0.929	18295	0.988
Pgr15l	1.47	0.929	18296	0.988
Pcp2	1.47	0.929	18297	0.988
Fam219b	1.47	0.929	18298	0.988
Prr36	1.47	0.929	18299	0.988
Bax	1.47	0.929	18300	0.988
Pigs	1.47	0.929	18301	0.988
Khnyn	1.47	0.929	18302	0.988
Xk	1.47	0.93	18303	0.988
Mb21d1	1.47	0.93	18304	0.988
Rbm14	1.47	0.93	18305	0.988
Cisd3	1.47	0.93	18306	0.988
Sat2	1.47	0.93	18307	0.988
Hypk	1.47	0.93	18308	0.988
Ncapg	1.47	0.93	18309	0.988
Klc1	1.47	0.93	18310	0.988
Cenpc1	1.47	0.93	18311	0.988
Dnaaf3	1.46	0.927	18263	0.988
Cdh18	1.46	0.927	18264	0.988
Neurl1b	1.46	0.927	18265	0.988
C1ql4	1.46	0.927	18266	0.988
Ttll8	1.46	0.927	18267	0.988
Fam107a	1.46	0.927	18268	0.988
Adpgk	1.46	0.927	18269	0.988
Nlgn3	1.46	0.927	18270	0.988
Ripply1	1.46	0.927	18271	0.988
Nsg1	1.46	0.928	18272	0.988
Dok2	1.46	0.928	18273	0.988
Cops5	1.46	0.928	18274	0.988
Cpsf3l	1.46	0.928	18275	0.988
Mdh2	1.46	0.928	18276	0.988
Csf2ra	1.46	0.928	18277	0.988
Jph3	1.46	0.928	18278	0.988
Prickle3	1.46	0.928	18279	0.988
Glo1	1.46	0.928	18280	0.988
Tmem161b	1.46	0.928	18281	0.988
1700025F22Rik	1.46	0.928	18282	0.988
Ttll2	1.46	0.928	18283	0.988
Rgs14	1.46	0.928	18284	0.988
Metrn	1.46	0.928	18285	0.988
Hk2	1.46	0.928	18286	0.988
Dctn3	1.46	0.928	18287	0.988
Uchl3	1.45	0.926	18239	0.988
Wdr73	1.45	0.926	18240	0.988
Ppp6r2	1.45	0.926	18241	0.988
Acap1	1.45	0.926	18242	0.988
Cdk17	1.45	0.926	18243	0.988
Tra2a	1.45	0.926	18244	0.988
Bloc1s3	1.45	0.926	18245	0.988
Gle1	1.45	0.926	18246	0.988
Ahcyl1	1.45	0.926	18247	0.988
Lrtm2	1.45	0.927	18248	0.988
Fbxo46	1.45	0.927	18249	0.988
Tex261	1.45	0.927	18250	0.988
Tlx2	1.45	0.927	18251	0.988
Slc10a2	1.45	0.927	18252	0.988
Cnnm1	1.45	0.927	18253	0.988
Tfcp2l1	1.45	0.927	18254	0.988
Cyp2j5	1.45	0.927	18255	0.988
Ddost	1.45	0.927	18256	0.988
Dusp11	1.45	0.927	18257	0.988
Klra6	1.45	0.927	18258	0.988
Col4a3	1.45	0.927	18259	0.988
Irak3	1.45	0.927	18260	0.988
Sf3a3	1.45	0.927	18261	0.988
Slx1b	1.45	0.927	18262	0.988
Zfp423	1.44	0.924	18210	0.988
Pwp2	1.44	0.924	18211	0.988
Gipc3	1.44	0.924	18212	0.988
Chchd1	1.44	0.924	18213	0.988
Olfr283	1.44	0.924	18214	0.988
Ccnyl1	1.44	0.925	18215	0.988
Ccr3	1.44	0.925	18216	0.988
Ly6g6f	1.44	0.925	18217	0.988
Rcc1	1.44	0.925	18218	0.988
Pknox2	1.44	0.925	18219	0.988
Il23a	1.44	0.925	18220	0.988
Snx17	1.44	0.925	18221	0.988
1700020L24Rik	1.44	0.925	18222	0.988
Ccl25	1.44	0.925	18223	0.988
Olfr611	1.44	0.925	18224	0.988
Mettl2	1.44	0.925	18225	0.988
Aqp1	1.44	0.925	18226	0.988
Yeats2	1.44	0.925	18227	0.988
Slbp	1.44	0.925	18228	0.988
Gtf2b	1.44	0.925	18229	0.988
Smim3	1.44	0.925	18230	0.988
Snrnp48	1.44	0.925	18231	0.988
Cyp11b1	1.44	0.925	18232	0.988
Triml2	1.44	0.925	18233	0.988
Olfr502	1.44	0.926	18234	0.988
Rest	1.44	0.926	18235	0.988
2024-09-14	1.44	0.926	18236	0.988
Ergic2	1.44	0.926	18237	0.988
Fam19a3	1.44	0.926	18238	0.988
Zc3hav1l	1.43	0.923	18188	0.988
Atxn7l3	1.43	0.923	18189	0.988
Asb17	1.43	0.923	18190	0.988
Fam71f2	1.43	0.923	18191	0.988
Gm1661	1.43	0.923	18192	0.988
Ints8	1.43	0.923	18193	0.988
N4bp1	1.43	0.923	18194	0.988
Apol8	1.43	0.923	18195	0.988
Gpr119	1.43	0.923	18196	0.988
Armcx2	1.43	0.923	18197	0.988
Kremen2	1.43	0.923	18198	0.988
Lrrc43	1.43	0.923	18199	0.988
Elof1	1.43	0.923	18200	0.988
Parp3	1.43	0.924	18201	0.988
Zfp869	1.43	0.924	18202	0.988
Hmgxb4	1.43	0.924	18203	0.988
Zhx1	1.43	0.924	18204	0.988
Vps18	1.43	0.924	18205	0.988
Zfp747	1.43	0.924	18206	0.988
Gyg	1.43	0.924	18207	0.988
Max	1.43	0.924	18208	0.988
Nudt9	1.43	0.924	18209	0.988
Olfr285	1.42	0.921	18166	0.987
Lama5	1.42	0.921	18167	0.987
Mknk2	1.42	0.922	18168	0.987
Drap1	1.42	0.922	18169	0.987
Cct7	1.42	0.922	18170	0.987
Tmem177	1.42	0.922	18171	0.987
Gtf2a1	1.42	0.922	18172	0.987
2310036O22Rik	1.42	0.922	18173	0.987
Gsdma3	1.42	0.922	18174	0.987
Serpinb12	1.42	0.922	18175	0.987
Dpcr1	1.42	0.922	18176	0.987
Nup160	1.42	0.922	18177	0.987
Otud1	1.42	0.922	18178	0.987
Ssr4	1.42	0.922	18179	0.987
Tmem57	1.42	0.923	18180	0.988
BC048562	1.42	0.923	18181	0.988
Ckap5	1.42	0.923	18182	0.988
Cmbl	1.42	0.923	18183	0.988
Pgr	1.42	0.923	18184	0.988
Capn11	1.42	0.923	18185	0.988
Pak7	1.42	0.923	18186	0.988
Eif4e3	1.42	0.923	18187	0.988
Sh2d1a	1.41	0.92	18141	0.987
Slc46a3	1.41	0.92	18142	0.987
Plekha8	1.41	0.92	18143	0.987
Cox6b1	1.41	0.92	18144	0.987
Gpr141	1.41	0.92	18145	0.987
Ndst4	1.41	0.92	18146	0.987
Pfdn2	1.41	0.92	18147	0.987
Txn1	1.41	0.92	18148	0.987
Psma7	1.41	0.92	18149	0.987
Arid2	1.41	0.921	18150	0.987
Rpl3l	1.41	0.921	18151	0.987
4933402P03Rik	1.41	0.921	18152	0.987
Akr1b3	1.41	0.921	18153	0.987
Camkk2	1.41	0.921	18154	0.987
Tgm2	1.41	0.921	18155	0.987
Cxcl10	1.41	0.921	18156	0.987
Tmem170	1.41	0.921	18157	0.987
Selo	1.41	0.921	18158	0.987
Cacnb3	1.41	0.921	18159	0.987
Manbal	1.41	0.921	18160	0.987
Mafg	1.41	0.921	18161	0.987
H2-K1	1.41	0.921	18162	0.987
Slc39a7	1.41	0.921	18163	0.987
Srfbp1	1.41	0.921	18164	0.987
Pon1	1.41	0.921	18165	0.987
Wipf1	1.4	0.918	18117	0.987
Krtap7-1	1.4	0.919	18118	0.987
Rhoc	1.4	0.919	18119	0.987
BC029722	1.4	0.919	18120	0.987
Wdr61	1.4	0.919	18121	0.987
Ilkap	1.4	0.919	18122	0.987
Wnt9b	1.4	0.919	18123	0.987
Foxb2	1.4	0.919	18124	0.987
Gtf2h4	1.4	0.919	18125	0.987
Dus4l	1.4	0.919	18126	0.987
Tspan11	1.4	0.919	18127	0.987
Zfp319	1.4	0.919	18128	0.987
Psg19	1.4	0.919	18129	0.987
Eif2s1	1.4	0.919	18130	0.987
Krt5	1.4	0.919	18131	0.987
Cxcl3	1.4	0.919	18132	0.987
Tsr3	1.4	0.919	18133	0.987
Smad9	1.4	0.919	18134	0.987
Tas2r129	1.4	0.919	18135	0.987
Krtcap3	1.4	0.919	18136	0.987
Umodl1	1.4	0.919	18137	0.987
Leap2	1.4	0.919	18138	0.987
Ifna5	1.4	0.92	18139	0.987
Syngap1	1.4	0.92	18140	0.987
Zcchc5	1.39	0.917	18082	0.987
Cdkn1a	1.39	0.917	18083	0.987
Blvrb	1.39	0.917	18084	0.987
Cep290	1.39	0.917	18085	0.987
Olfr1513	1.39	0.917	18086	0.987
Wfikkn2	1.39	0.917	18087	0.987
Usp29	1.39	0.917	18088	0.987
Ubqln4	1.39	0.917	18089	0.987
Slc1a4	1.39	0.917	18090	0.987
Ces2d-ps	1.39	0.917	18091	0.987
Ap5b1	1.39	0.917	18092	0.987
Acad10	1.39	0.917	18093	0.987
Adprhl1	1.39	0.918	18094	0.987
Emilin1	1.39	0.918	18095	0.987
Hist1h1c	1.39	0.918	18096	0.987
Gm14569	1.39	0.918	18097	0.987
Slamf6	1.39	0.918	18098	0.987
Gm597	1.39	0.918	18099	0.987
Krt12	1.39	0.918	18100	0.987
Psme1	1.39	0.918	18101	0.987
1700012A03Rik	1.39	0.918	18102	0.987
Rnf103	1.39	0.918	18103	0.987
Tmeff1	1.39	0.918	18104	0.987
2310061N02Rik	1.39	0.918	18105	0.987
Sdhb	1.39	0.918	18106	0.987
Hpdl	1.39	0.918	18107	0.987
Khsrp	1.39	0.918	18108	0.987
Btf3	1.39	0.918	18109	0.987
Taok1	1.39	0.918	18110	0.987
Adgrg2	1.39	0.918	18111	0.987
Ceacam5	1.39	0.918	18112	0.987
Cpa4	1.39	0.918	18113	0.987
Wnt5a	1.39	0.918	18114	0.987
Hsbp1	1.39	0.918	18115	0.987
L3mbtl2	1.39	0.918	18116	0.987
Slc25a5	1.38	0.915	18048	0.987
Syncrip	1.38	0.916	18049	0.987
5730596B20Rik	1.38	0.916	18050	0.987
Ero1l	1.38	0.916	18051	0.987
Zfp853	1.38	0.916	18052	0.987
Rbp1	1.38	0.916	18053	0.987
Nsl1	1.38	0.916	18054	0.987
Atraid	1.38	0.916	18055	0.987
H2-Q10	1.38	0.916	18056	0.987
Scp2	1.38	0.916	18057	0.987
Ccdc121	1.38	0.916	18058	0.987
Clptm1	1.38	0.916	18059	0.987
Nucb1	1.38	0.916	18060	0.987
Mylpf	1.38	0.916	18061	0.987
Tmem91	1.38	0.916	18062	0.987
Gpr108	1.38	0.916	18063	0.987
Cant1	1.38	0.916	18064	0.987
Lox	1.38	0.916	18065	0.987
Fam150a	1.38	0.916	18066	0.987
Ptk7	1.38	0.916	18067	0.987
Troap	1.38	0.916	18068	0.987
Bcl3	1.38	0.916	18069	0.987
Nup54	1.38	0.916	18070	0.987
D1Ertd622e	1.38	0.917	18071	0.987
Elp6	1.38	0.917	18072	0.987
Panx2	1.38	0.917	18073	0.987
Cfh	1.38	0.917	18074	0.987
Vmn2r105	1.38	0.917	18075	0.987
Rem2	1.38	0.917	18076	0.987
Zfpm2	1.38	0.917	18077	0.987
Blcap	1.38	0.917	18078	0.987
Xirp2	1.38	0.917	18079	0.987
Fgd2	1.38	0.917	18080	0.987
Ly6g6c	1.38	0.917	18081	0.987
Itgb4	1.37	0.914	18018	0.987
E430025E21Rik	1.37	0.914	18019	0.987
4930579F01Rik	1.37	0.914	18020	0.987
Olfr514	1.37	0.914	18021	0.987
Mkrn2	1.37	0.914	18022	0.987
Zcchc12	1.37	0.914	18023	0.987
Apc	1.37	0.914	18024	0.987
Pdgfb	1.37	0.914	18025	0.987
Lamtor1	1.37	0.914	18026	0.987
Slc25a30	1.37	0.914	18027	0.987
Chodl	1.37	0.914	18028	0.987
Sf3b2	1.37	0.914	18029	0.987
Angpt1	1.37	0.914	18030	0.987
Ccl11	1.37	0.914	18031	0.987
Rtfdc1	1.37	0.914	18032	0.987
Padi2	1.37	0.914	18033	0.987
Dars	1.37	0.915	18034	0.987
Pkhd1	1.37	0.915	18035	0.987
Lime1	1.37	0.915	18036	0.987
Padi6	1.37	0.915	18037	0.987
Cenpp	1.37	0.915	18038	0.987
Kifc5b	1.37	0.915	18039	0.987
Gm10428	1.37	0.915	18040	0.987
Plvap	1.37	0.915	18041	0.987
Dzank1	1.37	0.915	18042	0.987
Prr22	1.37	0.915	18043	0.987
Tmtc2	1.37	0.915	18044	0.987
Gpr82	1.37	0.915	18045	0.987
Ubxn7	1.37	0.915	18046	0.987
Ank1	1.37	0.915	18047	0.987
Olfr522	1.36	0.912	17982	0.987
Fam53c	1.36	0.912	17983	0.987
2810006K23Rik	1.36	0.912	17984	0.987
Abcg8	1.36	0.912	17985	0.987
Lrrc26	1.36	0.912	17986	0.987
Sap18	1.36	0.912	17987	0.987
Map7	1.36	0.913	17988	0.987
Mvd	1.36	0.913	17989	0.987
Uncx	1.36	0.913	17990	0.987
Ncoa5	1.36	0.913	17991	0.987
Uhrf2	1.36	0.913	17992	0.987
Olfr479	1.36	0.913	17993	0.987
Nup62	1.36	0.913	17994	0.987
Sult1a1	1.36	0.913	17995	0.987
Nqo1	1.36	0.913	17996	0.987
Donson	1.36	0.913	17997	0.987
Pcdha5	1.36	0.913	17998	0.987
Dusp16	1.36	0.913	17999	0.987
Slc29a4	1.36	0.913	18000	0.987
Prop1	1.36	0.913	18001	0.987
6330416G13Rik	1.36	0.913	18002	0.987
Fxyd3	1.36	0.913	18003	0.987
Romo1	1.36	0.913	18004	0.987
Nek4	1.36	0.913	18005	0.987
Tpst1	1.36	0.913	18006	0.987
Wnt3a	1.36	0.913	18007	0.987
Rgs3	1.36	0.913	18008	0.987
4930432M17Rik	1.36	0.913	18009	0.987
Olfr1387	1.36	0.914	18010	0.987
Alg11	1.36	0.914	18011	0.987
Gm9936	1.36	0.914	18012	0.987
Oas2	1.36	0.914	18013	0.987
Flywch1	1.36	0.914	18014	0.987
4921506M07Rik	1.36	0.914	18015	0.987
B430306N03Rik	1.36	0.914	18016	0.987
Olfr1133	1.36	0.914	18017	0.987
Acvr2b	1.35	0.911	17954	0.987
Olfr807	1.35	0.911	17955	0.987
Clk1	1.35	0.911	17956	0.987
Ndst3	1.35	0.911	17957	0.987
Sapcd1	1.35	0.911	17958	0.987
Sema3a	1.35	0.911	17959	0.987
Fgfr1op	1.35	0.911	17960	0.987
Bpifb6	1.35	0.911	17961	0.987
Dhx58	1.35	0.911	17962	0.987
Hist2h2be	1.35	0.911	17963	0.987
Cdkl1	1.35	0.911	17964	0.987
Prg4	1.35	0.911	17965	0.987
Gm11937	1.35	0.911	17966	0.987
Rnf135	1.35	0.911	17967	0.987
Rbm47	1.35	0.911	17968	0.987
Naa40	1.35	0.911	17969	0.987
9830147E19Rik	1.35	0.912	17970	0.987
Nlrp4b	1.35	0.912	17971	0.987
Mrgpra4	1.35	0.912	17972	0.987
Cacna2d1	1.35	0.912	17973	0.987
Mob3a	1.35	0.912	17974	0.987
4933411K16Rik	1.35	0.912	17975	0.987
Arhgap35	1.35	0.912	17976	0.987
Heatr1	1.35	0.912	17977	0.987
Prpf18	1.35	0.912	17978	0.987
Unc119b	1.35	0.912	17979	0.987
Fkbp2	1.35	0.912	17980	0.987
Creld2	1.35	0.912	17981	0.987
Amer2	1.34	0.909	17925	0.987
Ddrgk1	1.34	0.909	17926	0.987
Ccdc117	1.34	0.909	17927	0.987
Cct2	1.34	0.909	17928	0.987
Ptk2	1.34	0.909	17929	0.987
Rnf185	1.34	0.909	17930	0.987
Klf9	1.34	0.91	17931	0.987
Sat1	1.34	0.91	17932	0.987
2200002D01Rik	1.34	0.91	17933	0.987
Snx11	1.34	0.91	17934	0.987
D730048I06Rik	1.34	0.91	17935	0.987
Grk5	1.34	0.91	17936	0.987
Gm42421	1.34	0.91	17937	0.987
Pdzd7	1.34	0.91	17938	0.987
Med4	1.34	0.91	17939	0.987
Irx1	1.34	0.91	17940	0.987
Ppfia4	1.34	0.91	17941	0.987
Nedd1	1.34	0.91	17942	0.987
2210016F16Rik	1.34	0.91	17943	0.987
Aard	1.34	0.91	17944	0.987
Olfr406	1.34	0.91	17945	0.987
Kdm4a	1.34	0.91	17946	0.987
Pgam5	1.34	0.91	17947	0.987
Lrg1	1.34	0.91	17948	0.987
Azin1	1.34	0.91	17949	0.987
Dennd6b	1.34	0.91	17950	0.987
1700001K19Rik	1.34	0.91	17951	0.987
Serpina9	1.34	0.911	17952	0.987
Glp1r	1.34	0.911	17953	0.987
Mtr	1.33	0.907	17904	0.986
Minos1	1.33	0.908	17905	0.986
Mip	1.33	0.908	17906	0.987
Nrn1l	1.33	0.908	17907	0.987
Tmpo	1.33	0.908	17908	0.987
Efr3a	1.33	0.908	17909	0.987
Erh	1.33	0.908	17910	0.987
Nlrp9c	1.33	0.908	17911	0.987
Clstn3	1.33	0.908	17912	0.987
Tpr	1.33	0.908	17913	0.987
Olfr894	1.33	0.908	17914	0.987
Brwd3	1.33	0.908	17915	0.987
Zmat1	1.33	0.908	17916	0.987
Cnih4	1.33	0.908	17917	0.987
Zfp467	1.33	0.908	17918	0.987
Samd4b	1.33	0.909	17919	0.987
Ugt1a8	1.33	0.909	17920	0.987
Lars	1.33	0.909	17921	0.987
Smyd5	1.33	0.909	17922	0.987
Rangrf	1.33	0.909	17923	0.987
Ccdc63	1.33	0.909	17924	0.987
Mertk	1.32	0.906	17878	0.986
Ptgfrn	1.32	0.906	17879	0.986
Fam120a	1.32	0.906	17880	0.986
Uros	1.32	0.906	17881	0.986
Prpf40a	1.32	0.906	17882	0.986
Ttc14	1.32	0.906	17883	0.986
Hcst	1.32	0.906	17884	0.986
Slc16a11	1.32	0.906	17885	0.986
Mettl3	1.32	0.906	17886	0.986
Atg5	1.32	0.906	17887	0.986
Ppm1g	1.32	0.906	17888	0.986
Lyzl1	1.32	0.906	17889	0.986
Caprin1	1.32	0.906	17890	0.986
Zc3h7b	1.32	0.906	17891	0.986
Dpysl4	1.32	0.907	17892	0.986
Mcm9	1.32	0.907	17893	0.986
Gsdmc4	1.32	0.907	17894	0.986
Bbc3	1.32	0.907	17895	0.986
Csn3	1.32	0.907	17896	0.986
Dusp3	1.32	0.907	17897	0.986
Ak8	1.32	0.907	17898	0.986
Htr5b	1.32	0.907	17899	0.986
Dach1	1.32	0.907	17900	0.986
Tph1	1.32	0.907	17901	0.986
Psmg2	1.32	0.907	17902	0.986
Zfp40	1.32	0.907	17903	0.986
Gm5460	1.31	0.904	17849	0.986
Pydc3	1.31	0.904	17850	0.986
Tm9sf3	1.31	0.904	17851	0.986
Wnk3	1.31	0.904	17852	0.986
Hs3st4	1.31	0.904	17853	0.986
C87436	1.31	0.904	17854	0.986
Ept1	1.31	0.904	17855	0.986
Commd4	1.31	0.904	17856	0.986
Hsf2bp	1.31	0.904	17857	0.986
Zfr2	1.31	0.904	17858	0.986
Rbpms	1.31	0.904	17859	0.986
Slfn4	1.31	0.905	17860	0.986
Zfp28	1.31	0.905	17861	0.986
Gm10941	1.31	0.905	17862	0.986
Adcy1	1.31	0.905	17863	0.986
Tas2r137	1.31	0.905	17864	0.986
Vtn	1.31	0.905	17865	0.986
Npepl1	1.31	0.905	17866	0.986
Cbfa2t3	1.31	0.905	17867	0.986
Zfp30	1.31	0.905	17868	0.986
Stradb	1.31	0.905	17869	0.986
Fam189a1	1.31	0.905	17870	0.986
Chmp5	1.31	0.905	17871	0.986
Mnat1	1.31	0.905	17872	0.986
Fam20b	1.31	0.905	17873	0.986
Neu1	1.31	0.905	17874	0.986
Shisa2	1.31	0.905	17875	0.986
Nup107	1.31	0.906	17876	0.986
Ccdc175	1.31	0.906	17877	0.986
Trim46	1.3	0.902	17820	0.985
Tulp4	1.3	0.902	17821	0.985
Socs5	1.3	0.902	17822	0.985
Serpina3n	1.3	0.902	17823	0.985
Nol6	1.3	0.903	17824	0.985
Defb23	1.3	0.903	17825	0.985
Lrit1	1.3	0.903	17826	0.985
Cib3	1.3	0.903	17827	0.985
BC003331	1.3	0.903	17828	0.985
Rfx3	1.3	0.903	17829	0.986
Uhmk1	1.3	0.903	17830	0.986
Asprv1	1.3	0.903	17831	0.986
Usf1	1.3	0.903	17832	0.986
Olfr338	1.3	0.903	17833	0.986
1700001C02Rik	1.3	0.903	17834	0.986
Crisp1	1.3	0.903	17835	0.986
Cadm2	1.3	0.903	17836	0.986
Csrp2bp	1.3	0.903	17837	0.986
Olfr868	1.3	0.904	17838	0.986
Tmc5	1.3	0.904	17839	0.986
Cyp4a12b	1.3	0.904	17840	0.986
Tril	1.3	0.904	17841	0.986
Pelp1	1.3	0.904	17842	0.986
Galnt6	1.3	0.904	17843	0.986
Gm5113	1.3	0.904	17844	0.986
Msrb2	1.3	0.904	17845	0.986
Tekt2	1.3	0.904	17846	0.986
Ctdp1	1.3	0.904	17847	0.986
1700067P10Rik	1.3	0.904	17848	0.986
Casp9	1.29	0.901	17796	0.985
Ppt2	1.29	0.901	17797	0.985
Ranbp17	1.29	0.901	17798	0.985
Retn	1.29	0.901	17799	0.985
Fbrs	1.29	0.901	17800	0.985
Trps1	1.29	0.901	17801	0.985
Hspb1	1.29	0.901	17802	0.985
Psma8	1.29	0.901	17803	0.985
K230010J24Rik	1.29	0.901	17804	0.985
Olfr30	1.29	0.902	17805	0.985
Cars	1.29	0.902	17806	0.985
Ctsll3	1.29	0.902	17807	0.985
Ticam2	1.29	0.902	17808	0.985
Ssr2	1.29	0.902	17809	0.985
Lig3	1.29	0.902	17810	0.985
Dhx8	1.29	0.902	17811	0.985
Csgalnact2	1.29	0.902	17812	0.985
Ralbp1	1.29	0.902	17813	0.985
Naa15	1.29	0.902	17814	0.985
Lonrf1	1.29	0.902	17815	0.985
Gm17581	1.29	0.902	17816	0.985
Sbpl	1.29	0.902	17817	0.985
Psmg3	1.29	0.902	17818	0.985
Emsy	1.29	0.902	17819	0.985
Praf2	1.28	0.899	17761	0.985
Pcgf3	1.28	0.899	17762	0.985
Bcl9	1.28	0.899	17763	0.985
Ifngr2	1.28	0.899	17764	0.985
Theg	1.28	0.899	17765	0.985
Gm4847	1.28	0.899	17766	0.985
Dnajc25	1.28	0.899	17767	0.985
Gnl2	1.28	0.899	17768	0.985
Ubxn1	1.28	0.899	17769	0.985
Ccny	1.28	0.899	17770	0.985
Dazap1	1.28	0.899	17771	0.985
Ifitm1	1.28	0.899	17772	0.985
Abcc3	1.28	0.899	17773	0.985
Mrgpre	1.28	0.899	17774	0.985
Sh3bp1	1.28	0.9	17775	0.985
Serpina11	1.28	0.9	17776	0.985
0610009L18Rik	1.28	0.9	17777	0.985
Rpl6	1.28	0.9	17778	0.985
Sec31a	1.28	0.9	17779	0.985
Aldh2	1.28	0.9	17780	0.985
Fbxw9	1.28	0.9	17781	0.985
Ttc9	1.28	0.9	17782	0.985
Rsph1	1.28	0.9	17783	0.985
Ercc5	1.28	0.9	17784	0.985
Cbln3	1.28	0.9	17785	0.985
Upf2	1.28	0.9	17786	0.985
Isoc2a	1.28	0.9	17787	0.985
Hoxb5	1.28	0.9	17788	0.985
Nek8	1.28	0.9	17789	0.985
4930595D18Rik	1.28	0.9	17790	0.985
Esrrg	1.28	0.9	17791	0.985
Olfr1508	1.28	0.9	17792	0.985
Cyp2d9	1.28	0.9	17793	0.985
Tbce	1.28	0.9	17794	0.985
Bckdha	1.28	0.901	17795	0.985
Sec62	1.27	0.897	17730	0.985
Olfr1034	1.27	0.897	17731	0.985
Txnrd3	1.27	0.897	17732	0.985
Slc1a1	1.27	0.897	17733	0.985
Gpr146	1.27	0.897	17734	0.985
Fam129a	1.27	0.897	17735	0.985
Fbxo10	1.27	0.897	17736	0.985
Tbc1d14	1.27	0.898	17737	0.985
Cdkn2a	1.27	0.898	17738	0.985
Chst13	1.27	0.898	17739	0.985
Trcg1	1.27	0.898	17740	0.985
Sptlc2	1.27	0.898	17741	0.985
Lrp10	1.27	0.898	17742	0.985
Ghr	1.27	0.898	17743	0.985
Sufu	1.27	0.898	17744	0.985
Psmd13	1.27	0.898	17745	0.985
Hspa12a	1.27	0.898	17746	0.985
Lcmt2	1.27	0.898	17747	0.985
Rbm4b	1.27	0.898	17748	0.985
Dsg1a	1.27	0.898	17749	0.985
Notch3	1.27	0.898	17750	0.985
Gm12886	1.27	0.898	17751	0.985
Ctag2	1.27	0.898	17752	0.985
Ccdc172	1.27	0.898	17753	0.985
Fabp2	1.27	0.898	17754	0.985
Sag	1.27	0.899	17755	0.985
Mfhas1	1.27	0.899	17756	0.985
9230109A22Rik	1.27	0.899	17757	0.985
Rfwd3	1.27	0.899	17758	0.985
Ccl28	1.27	0.899	17759	0.985
Pacs2	1.27	0.899	17760	0.985
Ngly1	1.26	0.895	17698	0.985
Fam96b	1.26	0.895	17699	0.985
Fbxw11	1.26	0.896	17700	0.985
Zfp768	1.26	0.896	17701	0.985
Krtap9-5	1.26	0.896	17702	0.985
Gnl1	1.26	0.896	17703	0.985
Grhpr	1.26	0.896	17704	0.985
Smug1	1.26	0.896	17705	0.985
Zfp651	1.26	0.896	17706	0.985
Edar	1.26	0.896	17707	0.985
Cldn4	1.26	0.896	17708	0.985
Brd9	1.26	0.896	17709	0.985
Spint5	1.26	0.896	17710	0.985
3110039M20Rik	1.26	0.896	17711	0.985
Pnkd	1.26	0.896	17712	0.985
Emp1	1.26	0.896	17713	0.985
1600002H07Rik	1.26	0.896	17714	0.985
Pfdn6	1.26	0.896	17715	0.985
Exosc2	1.26	0.896	17716	0.985
Fam13b	1.26	0.896	17717	0.985
Cfc1	1.26	0.897	17718	0.985
Rps4x	1.26	0.897	17719	0.985
Hmgb2	1.26	0.897	17720	0.985
Aldoc	1.26	0.897	17721	0.985
Ist1	1.26	0.897	17722	0.985
Tgfbr1	1.26	0.897	17723	0.985
Rab2a	1.26	0.897	17724	0.985
Mc5r	1.26	0.897	17725	0.985
Grin2d	1.26	0.897	17726	0.985
Prmt10	1.26	0.897	17727	0.985
Scgb2b3	1.26	0.897	17728	0.985
Cep57l1	1.26	0.897	17729	0.985
Fgf9	1.25	0.893	17667	0.984
Pfdn4	1.25	0.894	17668	0.984
Arhgef4	1.25	0.894	17669	0.984
Wdr4	1.25	0.894	17670	0.984
Espl1	1.25	0.894	17671	0.984
Kcnk1	1.25	0.894	17672	0.984
Fam92b	1.25	0.894	17673	0.984
Gas2l1	1.25	0.894	17674	0.984
Pelo	1.25	0.894	17675	0.984
Xrcc2	1.25	0.894	17676	0.984
Edil3	1.25	0.894	17677	0.984
Stk25	1.25	0.894	17678	0.984
Zfp60	1.25	0.894	17679	0.984
Chaf1a	1.25	0.894	17680	0.984
Mroh5	1.25	0.894	17681	0.984
Pdia4	1.25	0.894	17682	0.984
Eps8l2	1.25	0.894	17683	0.984
Cct4	1.25	0.894	17684	0.984
Pcca	1.25	0.894	17685	0.984
Sox4	1.25	0.894	17686	0.984
Vmn1r46	1.25	0.895	17687	0.984
Pnliprp2	1.25	0.895	17688	0.984
Capza2	1.25	0.895	17689	0.984
Skap1	1.25	0.895	17690	0.984
Pex12	1.25	0.895	17691	0.984
Lrig3	1.25	0.895	17692	0.984
Atxn7	1.25	0.895	17693	0.984
Asic2	1.25	0.895	17694	0.984
Olfr935	1.25	0.895	17695	0.984
Wfdc15a	1.25	0.895	17696	0.984
Ptprs	1.25	0.895	17697	0.984
Srr	1.24	0.892	17648	0.983
Mc2r	1.24	0.892	17649	0.983
Duoxa2	1.24	0.892	17650	0.983
Plb1	1.24	0.892	17651	0.983
Tmbim6	1.24	0.892	17652	0.983
Chst8	1.24	0.892	17653	0.983
Amz2	1.24	0.892	17654	0.983
Zscan22	1.24	0.892	17655	0.983
Vmn1r45	1.24	0.892	17656	0.983
4930578I06Rik	1.24	0.892	17657	0.984
Adgrg6	1.24	0.893	17658	0.984
Olfr810	1.24	0.893	17659	0.984
Atp6v1b1	1.24	0.893	17660	0.984
Brf2	1.24	0.893	17661	0.984
Syp	1.24	0.893	17662	0.984
Spata31	1.24	0.893	17663	0.984
Krt7	1.24	0.893	17664	0.984
Defb4	1.24	0.893	17665	0.984
Smim5	1.24	0.893	17666	0.984
C1qtnf2	1.23	0.89	17605	0.983
D2Wsu81e	1.23	0.89	17606	0.983
AI467606	1.23	0.89	17607	0.983
Olfr600	1.23	0.89	17608	0.983
Cdhr4	1.23	0.89	17609	0.983
Hpse	1.23	0.89	17610	0.983
Hif1an	1.23	0.89	17611	0.983
Cdkn2aip	1.23	0.89	17612	0.983
Gm3086	1.23	0.89	17613	0.983
Dcaf8	1.23	0.89	17614	0.983
Olfr94	1.23	0.89	17615	0.983
Lmtk2	1.23	0.89	17616	0.983
Slfn1	1.23	0.89	17617	0.983
Iyd	1.23	0.89	17618	0.983
BC030499	1.23	0.89	17619	0.983
Cdc42ep4	1.23	0.89	17620	0.983
Tbr1	1.23	0.891	17621	0.983
Capzb	1.23	0.891	17622	0.983
Pcbp4	1.23	0.891	17623	0.983
Mpdz	1.23	0.891	17624	0.983
Cog4	1.23	0.891	17625	0.983
Abcf2	1.23	0.891	17626	0.983
Kif2c	1.23	0.891	17627	0.983
AK010878	1.23	0.891	17628	0.983
Olfr1320	1.23	0.891	17629	0.983
Ikzf3	1.23	0.891	17630	0.983
Fh1	1.23	0.891	17631	0.983
Sla2	1.23	0.891	17632	0.983
Ufsp2	1.23	0.891	17633	0.983
Zfp119a	1.23	0.891	17634	0.983
Olfr38	1.23	0.891	17635	0.983
Wdr46	1.23	0.891	17636	0.983
Flt1	1.23	0.891	17637	0.983
Psme2	1.23	0.891	17638	0.983
Aaas	1.23	0.891	17639	0.983
Tcstv1	1.23	0.891	17640	0.983
Brpf3	1.23	0.891	17641	0.983
Fabp1	1.23	0.891	17642	0.983
Dsg2	1.23	0.891	17643	0.983
Hdhd1a	1.23	0.892	17644	0.983
Olfr78	1.23	0.892	17645	0.983
Olfr17	1.23	0.892	17646	0.983
Prr15l	1.23	0.892	17647	0.983
Notch4	1.22	0.888	17572	0.983
Bmp7	1.22	0.888	17573	0.983
Dhrs7c	1.22	0.888	17574	0.983
Cryz	1.22	0.888	17575	0.983
E330034G19Rik	1.22	0.888	17576	0.983
Ascc2	1.22	0.888	17577	0.983
Brinp1	1.22	0.888	17578	0.983
Tns2	1.22	0.888	17579	0.983
Apoc3	1.22	0.888	17580	0.983
Znhit1	1.22	0.888	17581	0.983
Flt4	1.22	0.888	17582	0.983
Narfl	1.22	0.889	17583	0.983
Fcmr	1.22	0.889	17584	0.983
Mmrn2	1.22	0.889	17585	0.983
Tsc1	1.22	0.889	17586	0.983
Fkbp11	1.22	0.889	17587	0.983
Dcaf12l1	1.22	0.889	17588	0.983
Lrcol1	1.22	0.889	17589	0.983
Pdcd11	1.22	0.889	17590	0.983
Prpf38b	1.22	0.889	17591	0.983
Gnal	1.22	0.889	17592	0.983
Slc37a1	1.22	0.889	17593	0.983
Rdm1	1.22	0.889	17594	0.983
Rnf148	1.22	0.889	17595	0.983
Sohlh1	1.22	0.889	17596	0.983
Med19	1.22	0.889	17597	0.983
Bdkrb2	1.22	0.889	17598	0.983
Tmem52	1.22	0.889	17599	0.983
Krt15	1.22	0.89	17600	0.983
Tpsb2	1.22	0.89	17601	0.983
F12	1.22	0.89	17602	0.983
Lad1	1.22	0.89	17603	0.983
Stx1b	1.22	0.89	17604	0.983
Kti12	1.21	0.886	17554	0.982
Tas2r138	1.21	0.886	17555	0.982
Snx33	1.21	0.886	17556	0.982
Nme1	1.21	0.886	17557	0.982
4930564D02Rik	1.21	0.887	17558	0.983
Fam50a	1.21	0.887	17559	0.983
Olfr380	1.21	0.887	17560	0.983
Tbx6	1.21	0.887	17561	0.983
BC029214	1.21	0.887	17562	0.983
Chic2	1.21	0.887	17563	0.983
Taf9	1.21	0.887	17564	0.983
S100b	1.21	0.887	17565	0.983
Zdhhc22	1.21	0.887	17566	0.983
Med18	1.21	0.887	17567	0.983
Map4k2	1.21	0.887	17568	0.983
Rinl	1.21	0.888	17569	0.983
Cct8	1.21	0.888	17570	0.983
Tmem128	1.21	0.888	17571	0.983
Myc	1.2	0.884	17518	0.982
Ostn	1.2	0.884	17519	0.982
Slc38a3	1.2	0.884	17520	0.982
Pml	1.2	0.884	17521	0.982
Zfp605	1.2	0.884	17522	0.982
Pigg	1.2	0.884	17523	0.982
Ttf2	1.2	0.884	17524	0.982
Mfsd12	1.2	0.884	17525	0.982
Idi1	1.2	0.884	17526	0.982
Hnrnpl	1.2	0.884	17527	0.982
Uimc1	1.2	0.884	17528	0.982
Spata19	1.2	0.884	17529	0.982
D6Ertd527e	1.2	0.884	17530	0.982
Pip4k2b	1.2	0.885	17531	0.982
Olfr1496	1.2	0.885	17532	0.982
Rps13	1.2	0.885	17533	0.982
Chchd3	1.2	0.885	17534	0.982
Hyal6	1.2	0.885	17535	0.982
Cyp4b1	1.2	0.885	17536	0.982
Atic	1.2	0.885	17537	0.982
Shq1	1.2	0.885	17538	0.982
Dlgap4	1.2	0.885	17539	0.982
Olfr1367	1.2	0.885	17540	0.982
Ciapin1	1.2	0.885	17541	0.982
Ccdc141	1.2	0.885	17542	0.982
Dusp8	1.2	0.885	17543	0.982
Tmem220	1.2	0.885	17544	0.982
Mylk3	1.2	0.885	17545	0.982
AI607873	1.2	0.885	17546	0.982
Clip1	1.2	0.885	17547	0.982
Wscd2	1.2	0.885	17548	0.982
Cdca3	1.2	0.885	17549	0.982
Serpinb11	1.2	0.886	17550	0.982
Pnkp	1.2	0.886	17551	0.982
Inpp5b	1.2	0.886	17552	0.982
Olfr967	1.2	0.886	17553	0.982
Ksr1	1.19	0.882	17479	0.982
Degs2	1.19	0.882	17480	0.982
Tex2	1.19	0.882	17481	0.982
Pnpla2	1.19	0.882	17482	0.982
Sh3rf1	1.19	0.882	17483	0.982
Fn3k	1.19	0.882	17484	0.982
3110070M22Rik	1.19	0.882	17485	0.982
Pnma2	1.19	0.882	17486	0.982
Prmt1	1.19	0.882	17487	0.982
Insig1	1.19	0.882	17488	0.982
Cmtm2b	1.19	0.882	17489	0.982
Zfp451	1.19	0.882	17490	0.982
Poll	1.19	0.882	17491	0.982
Rara	1.19	0.882	17492	0.982
Rpn1	1.19	0.883	17493	0.982
Mogat1	1.19	0.883	17494	0.982
Usp35	1.19	0.883	17495	0.982
Ly96	1.19	0.883	17496	0.982
Ppp3r2	1.19	0.883	17497	0.982
Ang5	1.19	0.883	17498	0.982
Lsm5	1.19	0.883	17499	0.982
Egln2	1.19	0.883	17500	0.982
Pop5	1.19	0.883	17501	0.982
Kpna7	1.19	0.883	17502	0.982
Gaa	1.19	0.883	17503	0.982
Fbp1	1.19	0.883	17504	0.982
Utp6	1.19	0.883	17505	0.982
Zfp385a	1.19	0.883	17506	0.982
1190005I06Rik	1.19	0.883	17507	0.982
Ap1g1	1.19	0.883	17508	0.982
P2rx1	1.19	0.883	17509	0.982
Prss57	1.19	0.883	17510	0.982
Mpped1	1.19	0.883	17511	0.982
Wtap	1.19	0.883	17512	0.982
Ssr3	1.19	0.884	17513	0.982
Krt4	1.19	0.884	17514	0.982
Med7	1.19	0.884	17515	0.982
Gpr135	1.19	0.884	17516	0.982
Abcg1	1.19	0.884	17517	0.982
Vmn1r74	1.18	0.88	17445	0.982
Grb7	1.18	0.88	17446	0.982
Zfp184	1.18	0.88	17447	0.982
Sfmbt1	1.18	0.88	17448	0.982
Sct	1.18	0.881	17449	0.982
Fdft1	1.18	0.881	17450	0.982
Qrich1	1.18	0.881	17451	0.982
Krt76	1.18	0.881	17452	0.982
Ddn	1.18	0.881	17453	0.982
Olfr686	1.18	0.881	17454	0.982
Spc25	1.18	0.881	17455	0.982
Eef1d	1.18	0.881	17456	0.982
Stoml3	1.18	0.881	17457	0.982
Hist1h2bb	1.18	0.881	17458	0.982
Chd3	1.18	0.881	17459	0.982
[truncated: 17,463 more rows]

## Sheet: MC38
GENE	normZ	pval_synth	rank_synth	fdr_synth
Cd47	-21.27	1.09e-100	1	2.12e-96
Mars2	-8.1	2.83e-16	2	2.75e-12
Tufm	-7.64	1.05e-14	3	6.57e-11
Dnajc13	-7.61	1.35e-14	4	6.57e-11
Yars2	-7.32	1.21e-13	5	4.72e-10
Mrpl15	-6.1	5.45e-10	6	1.69e-06
Ap2s1	-6.06	6.73e-10	7	1.69e-06
Mrpl3	-6.06	6.96e-10	8	1.69e-06
Ndufa13	-6	9.7e-10	9	2.1e-06
Mrps2	-5.98	1.12e-09	10	2.18e-06
Mrpl38	-5.96	1.25e-09	11	2.21e-06
Mrpl45	-5.67	7.32e-09	12	1.19e-05
Tmem261	-5.64	8.31e-09	13	1.24e-05
Mrpl20	-5.59	1.11e-08	14	1.55e-05
Cand1	-5.43	2.83e-08	15	3.68e-05
Dars2	-5.32	5.07e-08	16	5.83e-05
L3mbtl3	-5.32	5.1e-08	17	5.83e-05
Hexim1	-5.29	6.08e-08	18	6.58e-05
Mrpl53	-5.23	8.57e-08	19	8.78e-05
Ndufv1	-5.2	1.01e-07	20	9.7e-05
Mrpl23	-5.19	1.05e-07	21	9.7e-05
Atp5f1	-5.16	1.25e-07	22	0.000111
Srp72	-5.12	1.52e-07	23	0.000129
Polg2	-5.05	2.18e-07	24	0.000176
Ears2	-5.04	2.34e-07	25	0.000177
Pcgf1	-5.04	2.37e-07	26	0.000177
Ndufs2	-5.02	2.53e-07	27	0.000182
Ndufa2	-4.98	3.13e-07	28	0.000218
Mrpl37	-4.97	3.3e-07	29	0.000222
Mrps11	-4.96	3.53e-07	30	0.000229
Ap1m1	-4.93	4.08e-07	31	0.000256
Mrpl48	-4.92	4.24e-07	32	0.000258
Fam122a	-4.92	4.4e-07	33	0.00026
Mrpl44	-4.9	4.91e-07	34	0.000281
Ajuba	-4.85	6.27e-07	35	0.000348
Ndufaf1	-4.83	6.69e-07	36	0.000362
Mrpl30	-4.82	7.36e-07	37	0.000387
Mrpl41	-4.75	1.03e-06	38	0.000525
Flcn	-4.71	1.24e-06	39	0.000618
Wars2	-4.7	1.27e-06	40	0.000618
Mterf4	-4.7	1.31e-06	41	0.000621
Mrpl57	-4.69	1.35e-06	42	0.000624
Mrps14	-4.68	1.4e-06	43	0.000624
Det1	-4.68	1.41e-06	44	0.000624
Crls1	-4.67	1.53e-06	45	0.00066
Gatb	-4.64	1.72e-06	46	0.000719
Actr2	-4.64	1.75e-06	47	0.000719
Mrpl2	-4.64	1.77e-06	48	0.000719
Klf6	-4.63	1.83e-06	49	0.000728
Mrpl10	-4.62	1.96e-06	50	0.000756
Mrpl4	-4.61	1.98e-06	51	0.000756
Cox6b1	-4.58	2.36e-06	52	0.000883
Chuk	-4.57	2.43e-06	53	0.000893
Mrpl35	-4.54	2.77e-06	54	0.001
Cyc1	-4.53	2.99e-06	55	0.00106
Mrpl40	-4.46	4.12e-06	56	0.0014
G3bp1	-4.46	4.14e-06	57	0.0014
Map2k5	-4.46	4.16e-06	58	0.0014
Eral1	-4.45	4.27e-06	59	0.0014
Trub2	-4.45	4.31e-06	60	0.0014
Mterf3	-4.41	5.06e-06	61	0.00161
Mrps16	-4.39	5.79e-06	62	0.0018
Ndufs1	-4.38	5.81e-06	63	0.0018
Ndufb9	-4.36	6.56e-06	64	0.002
Chchd2	-4.35	6.79e-06	65	0.00203
Mapk7	-4.31	8.21e-06	66	0.00242
Trmu	-4.3	8.61e-06	67	0.0025
Mrpl42	-4.29	9.07e-06	68	0.0026
Qrsl1	-4.26	1.04e-05	69	0.00292
Aurkaip1	-4.25	1.06e-05	70	0.00293
Mtmr6	-4.24	1.13e-05	71	0.00309
Mrps10	-4.23	1.15e-05	72	0.00311
Cox6c	-4.2	1.31e-05	73	0.00349
Supv3l1	-4.19	1.37e-05	74	0.0036
Mfn1	-4.19	1.4e-05	75	0.00363
Uso1	-4.19	1.42e-05	76	0.00365
Lamtor2	-4.18	1.47e-05	77	0.00372
Eif3h	-4.18	1.49e-05	78	0.00372
Ndufs5	-4.16	1.56e-05	79	0.00384
Jade2	-4.15	1.69e-05	80	0.00411
Gfm1	-4.14	1.71e-05	81	0.00411
Ndufa10	-4.13	1.81e-05	82	0.00429
Mob3a	-4.12	1.9e-05	83	0.00446
Fars2	-4.1	2.07e-05	84	0.0048
Mipep	-4.06	2.42e-05	85	0.00554
Mrps21	-4.04	2.62e-05	86	0.00593
Pars2	-4.02	2.86e-05	87	0.0064
Kdm1a	-4.02	2.91e-05	88	0.00644
Tamm41	-4.01	3.01e-05	89	0.00658
Wbscr16	-4.01	3.06e-05	90	0.00662
Cox5a	-3.97	3.53e-05	91	0.00755
Rars2	-3.97	3.57e-05	92	0.00755
Mrps18b	-3.95	3.99e-05	93	0.00835
Fbxl3	-3.92	4.42e-05	94	0.00915
Ikbkb	-3.9	4.87e-05	95	0.00999
Ndufb10	-3.89	4.94e-05	96	0.01
Mrpl17	-3.88	5.14e-05	97	0.0103
Mrps25	-3.87	5.39e-05	98	0.0106
Runx1	-3.87	5.47e-05	99	0.0106
Tars2	-3.87	5.47e-05	100	0.0106
Ccdc51	-3.82	6.64e-05	101	0.0128
Nhlrc2	-3.81	6.83e-05	102	0.013
Mrps30	-3.79	7.42e-05	103	0.014
Cox18	-3.78	7.82e-05	104	0.0145
Hspa13	-3.78	7.84e-05	105	0.0145
Mrpl28	-3.77	8.27e-05	106	0.0152
Ddx1	-3.71	0.000102	107	0.0183
Mrpl52	-3.71	0.000102	108	0.0183
Nf1	-3.71	0.000103	109	0.0183
Fam58b	-3.71	0.000104	110	0.0184
Asun	-3.7	0.000108	111	0.019
Cxcl15	-3.69	0.000114	112	0.0198
Atad3a	-3.68	0.000115	113	0.0198
Nae1	-3.68	0.000117	114	0.02
Mrps15	-3.67	0.000119	115	0.0202
Atp5l	-3.66	0.000127	116	0.0211
Chchd1	-3.66	0.000127	117	0.0211
Ccnk	-3.64	0.000137	118	0.0226
Hira	-3.63	0.000143	119	0.0234
Timmdc1	-3.6	0.00016	120	0.0259
Aars2	-3.59	0.000163	121	0.0262
Uqcr10	-3.59	0.000164	122	0.0262
Ndufaf4	-3.58	0.00017	123	0.027
Glrx5	-3.57	0.000179	124	0.0281
Zfp598	-3.55	0.000189	125	0.0293
Stard7	-3.55	0.000191	126	0.0293
Uqcrfs1	-3.55	0.000191	127	0.0293
Trmt10c	-3.55	0.000195	128	0.0297
Dkc1	-3.54	0.000199	129	0.03
Mrps18a	-3.54	0.0002	130	0.03
Hsd17b10	-3.53	0.000209	131	0.0311
Ppp2r1a	-3.5	0.00023	132	0.0339
Isca1	-3.49	0.000244	133	0.0357
Nrd1	-3.49	0.000246	134	0.0357
Coq6	-3.48	0.000254	135	0.0367
Pcyt2	-3.47	0.000264	136	0.0378
Mrpl50	-3.46	0.000267	137	0.038
Mrps34	-3.46	0.00027	138	0.0381
Mrps5	-3.45	0.000276	139	0.0386
Mrps24	-3.44	0.000291	140	0.0405
Atp5k	-3.43	0.000301	141	0.0415
Runx2	-3.43	0.000305	142	0.0418
Mrpl11	-3.42	0.000308	143	0.0419
Csk	-3.42	0.000312	144	0.0422
Pgs1	-3.4	0.000333	145	0.0447
Naca	-3.4	0.000342	146	0.0456
Slc25a3	-3.37	0.000373	147	0.049
Mtg1	-3.37	0.000373	148	0.049
Mrpl34	-3.34	0.000421	149	0.0549
Ndufa9	-3.33	0.000433	150	0.0561
Mrpl18	-3.32	0.000457	151	0.0589
Ndufc2	-3.3	0.000487	152	0.062
Uqcrb	-3.3	0.000488	153	0.062
Ybey	-3.29	0.000499	154	0.0627
Mrpl16	-3.29	0.0005	155	0.0627
Malsu1	-3.29	0.000504	156	0.0629
Acaca	-3.27	0.000544	157	0.0671
Rpusd4	-3.26	0.000549	158	0.0671
Rhod	-3.26	0.00055	159	0.0671
Nf2	-3.26	0.000554	160	0.0671
Ap1g1	-3.26	0.000555	161	0.0671
Lars2	-3.26	0.000564	162	0.0678
Dnajc15	-3.22	0.000651	163	0.0773
Mrpl12	-3.22	0.000651	164	0.0773
Nrf1	-3.21	0.000655	165	0.0773
Cmtr2	-3.21	0.000663	166	0.0777
Smarcc1	-3.21	0.000669	167	0.078
Atpaf2	-3.19	0.000708	168	0.082
Cir1	-3.16	0.000779	169	0.0897
Bap1	-3.16	0.0008	170	0.0916
Vac14	-3.15	0.000809	171	0.0921
Mtmr1	-3.15	0.000816	172	0.0923
Cdk10	-3.15	0.00083	173	0.0934
Eif5a	-3.14	0.00084	174	0.0939
Vps18	-3.14	0.000846	175	0.094
Trim32	-3.14	0.000852	176	0.0942
Mrps6	-3.13	0.00086	177	0.0946
Ndufaf6	-3.12	0.000913	178	0.0998
Ndufs7	-3.11	0.000949	179	0.103
Vars2	-3.1	0.000958	180	0.104
Kctd5	-3.09	0.00101	181	0.108
Ndufb8	-3.08	0.00104	182	0.111
Mrpl13	-3.08	0.00105	183	0.111
Ndufaf5	-3.08	0.00105	184	0.111
Arid1a	-3.07	0.00107	185	0.113
Sars2	-3.06	0.00112	186	0.117
Sppl3	-3.05	0.00115	187	0.119
Nsun4	-3.05	0.00115	188	0.119
Narfl	-3.05	0.00116	189	0.119
Rnmtl1	-3.04	0.00118	190	0.121
Tsen15	-3.04	0.00119	191	0.121
Samd1	-3.03	0.0012	192	0.122
Tctex1d2	-3.03	0.00122	193	0.123
Lamtor4	-3.03	0.00123	194	0.123
Olfr836	-3.01	0.00131	195	0.13
Ttc27	-3.01	0.00132	196	0.131
Ndufs8	-3	0.00134	197	0.132
Wdr73	-2.99	0.0014	198	0.138
Pnpt1	-2.99	0.00141	199	0.138
Mtif2	-2.98	0.00142	200	0.138
Ttc14	-2.98	0.00143	201	0.138
Coq7	-2.98	0.00146	202	0.141
Sec31a	-2.97	0.00148	203	0.142
Shq1	-2.96	0.00152	204	0.145
Ptcd3	-2.96	0.00154	205	0.147
Cars2	-2.95	0.00159	206	0.15
Tgfbr1	-2.95	0.0016	207	0.15
Cltc	-2.95	0.00161	208	0.151
Zfp334	-2.93	0.00167	209	0.156
Mtg2	-2.92	0.00174	210	0.162
Zswim8	-2.92	0.00175	211	0.162
Rfwd2	-2.92	0.00177	212	0.162
Lonp1	-2.92	0.00178	213	0.162
Pyurf	-2.91	0.00179	214	0.163
Upf2	-2.91	0.0018	215	0.163
Chchd5	-2.9	0.00186	216	0.167
Ddx5	-2.9	0.00186	217	0.167
U2af2	-2.9	0.00189	218	0.168
Mrpl46	-2.89	0.0019	219	0.169
Pgk1	-2.88	0.00196	220	0.173
Mrps27	-2.88	0.00199	221	0.175
Arpc2	-2.88	0.002	222	0.175
Srp19	-2.88	0.002	223	0.175
E2f7	-2.87	0.00202	224	0.175
Pde12	-2.87	0.00203	225	0.175
Mtfmt	-2.87	0.00207	226	0.178
Rab14	-2.87	0.00207	227	0.178
Ppp2r3c	-2.86	0.00213	228	0.182
Mrps12	-2.86	0.00215	229	0.183
Ndufc1	-2.84	0.00227	230	0.192
Tfb1m	-2.83	0.00234	231	0.197
Iba57	-2.81	0.00247	232	0.207
Exoc5	-2.8	0.00258	233	0.216
Pacsin2	-2.79	0.0026	234	0.216
Cul3	-2.79	0.00264	235	0.218
Pcbp2	-2.79	0.00264	236	0.218
Slc31a1	-2.78	0.00268	237	0.22
1810043H04Rik	-2.78	0.00269	238	0.22
Spcs1	-2.77	0.00276	239	0.225
Ndufa1	-2.77	0.00278	240	0.225
Cdc42se2	-2.76	0.00285	241	0.23
Atp5j	-2.76	0.00286	242	0.23
Bcs1l	-2.76	0.00288	243	0.23
Uqcrc1	-2.76	0.00291	244	0.232
Atp5j2	-2.75	0.00296	245	0.235
Mto1	-2.75	0.003	246	0.237
Gfer	-2.75	0.00301	247	0.237
Atp5b	-2.73	0.00316	248	0.248
Mrpl36	-2.73	0.00318	249	0.249
Nars2	-2.7	0.0035	250	0.273
Setd1a	-2.69	0.00353	251	0.273
Actb	-2.69	0.00356	252	0.275
Mettl3	-2.68	0.00365	253	0.281
Usp5	-2.68	0.0037	254	0.283
Ppa2	-2.68	0.00372	255	0.283
Atxn7l3	-2.68	0.00372	256	0.283
Mrpl49	-2.67	0.00382	257	0.289
Cox15	-2.67	0.00383	258	0.289
Vps41	-2.66	0.00394	259	0.296
Tnik	-2.66	0.00396	260	0.297
Ints5	-2.65	0.00398	261	0.297
Pyy	-2.65	0.00407	262	0.301
Ddx28	-2.65	0.00407	263	0.301
Ormdl3	-2.64	0.00417	264	0.307
Dgkd	-2.64	0.00417	265	0.307
Cnnm1	-2.63	0.00421	266	0.308
Dhx9	-2.63	0.00427	267	0.311
Atp6ap2	-2.63	0.00428	268	0.311
Rragc	-2.63	0.0043	269	0.311
Nap1l1	-2.62	0.00437	270	0.315
Senp3	-2.62	0.0044	271	0.316
Dhx30	-2.62	0.00444	272	0.317
Trmt6	-2.61	0.0045	273	0.321
Gzmf	-2.61	0.00457	274	0.325
Alg12	-2.6	0.00464	275	0.328
Smarcb1	-2.6	0.00465	276	0.328
Tsfm	-2.6	0.00471	277	0.331
Rpl10l	-2.58	0.00488	278	0.342
Mrps7	-2.58	0.0049	279	0.342
Rab23	-2.58	0.00493	280	0.342
Tbcc	-2.57	0.00505	281	0.35
Vcp	-2.56	0.00517	282	0.356
Gstm4	-2.56	0.00517	283	0.356
Nudc	-2.56	0.00525	284	0.36
Nhp2	-2.55	0.00534	285	0.364
Upk3b	-2.55	0.00538	286	0.365
Mrps26	-2.55	0.00538	287	0.365
Mcoln2	-2.54	0.00546	288	0.368
Trmt5	-2.54	0.00549	289	0.368
Rela	-2.54	0.00549	290	0.368
Tsr2	-2.53	0.00571	291	0.382
Vps33a	-2.52	0.00585	292	0.39
Elac2	-2.52	0.00587	293	0.39
Mecr	-2.52	0.00589	294	0.39
1110008L16Rik	-2.51	0.006	295	0.396
Sardh	-2.51	0.00606	296	0.398
Ccpg1	-2.51	0.00608	297	0.398
Asb12	-2.5	0.00614	298	0.401
Atf7	-2.5	0.00622	299	0.405
Acy1	-2.5	0.00624	300	0.405
Gtf3c4	-2.5	0.00629	301	0.407
Psmg3	-2.49	0.00634	302	0.409
Pi4kb	-2.49	0.00642	303	0.411
Eno1	-2.49	0.00644	304	0.411
Mvk	-2.49	0.00646	305	0.411
Mrpl47	-2.49	0.00647	306	0.411
Fam210a	-2.48	0.00654	307	0.415
Mrpl22	-2.48	0.00657	308	0.415
Mrps18c	-2.48	0.00663	309	0.417
Mrpl43	-2.48	0.00664	310	0.417
Vwa9	-2.46	0.00689	311	0.431
Mrpl27	-2.46	0.00695	312	0.433
Samm50	-2.46	0.00701	313	0.436
Mettl1	-2.45	0.00706	314	0.436
Smg7	-2.45	0.00708	315	0.436
Exoc2	-2.45	0.00709	316	0.436
Pop7	-2.45	0.00711	317	0.436
Pdgfb	-2.45	0.00718	318	0.439
Mrpl55	-2.45	0.00722	319	0.439
Cox19	-2.44	0.00725	320	0.439
Smg9	-2.44	0.00727	321	0.439
Naa10	-2.44	0.00728	322	0.439
Slc38a2	-2.44	0.00729	323	0.439
Ndufb11	-2.44	0.00733	324	0.44
Ndufb5	-2.44	0.00743	325	0.445
Acly	-2.43	0.00763	326	0.455
Klhl11	-2.42	0.00771	327	0.459
Cabin1	-2.42	0.00779	328	0.461
Mapkapk2	-2.42	0.00781	329	0.461
Tubd1	-2.42	0.00781	330	0.461
Catsperb	-2.42	0.00786	331	0.462
Slc25a51	-2.41	0.00789	332	0.463
Zfp407	-2.41	0.00798	333	0.466
Tet3	-2.41	0.00807	334	0.47
Ndufa5	-2.4	0.00811	335	0.471
Minos1	-2.4	0.00823	336	0.477
Mcat	-2.39	0.00832	337	0.48
Iqgap1	-2.39	0.00839	338	0.483
Hccs	-2.39	0.00849	339	0.487
Uqcrc2	-2.38	0.00865	340	0.494
Eif4g2	-2.38	0.00871	341	0.494
Atp5o	-2.38	0.00872	342	0.494
Ppp3cb	-2.38	0.00872	343	0.494
Usp22	-2.38	0.00874	344	0.494
Rgp1	-2.37	0.0088	345	0.496
Fam46d	-2.37	0.00883	346	0.497
P2rx2	-2.37	0.00888	347	0.498
Tpi1	-2.37	0.00892	348	0.498
Vamp2	-2.37	0.00893	349	0.498
Aimp1	-2.36	0.00903	350	0.502
Fzd8	-2.36	0.00907	351	0.503
Ppp1r15b	-2.36	0.00919	352	0.508
Psmg2	-2.36	0.00923	353	0.509
Fdxr	-2.35	0.00929	354	0.511
Foxred1	-2.35	0.00936	355	0.511
Fbxl5	-2.35	0.00937	356	0.511
Tra2b	-2.35	0.00939	357	0.511
Atp6v1a	-2.35	0.00942	358	0.511
Popdc2	-2.35	0.00942	359	0.511
Mtpap	-2.35	0.00946	360	0.511
Slc4a7	-2.35	0.00948	361	0.511
Mrpl24	-2.34	0.00958	362	0.513
Spcs2	-2.34	0.00959	363	0.513
Atp5c1	-2.34	0.0096	364	0.513
Uncx	-2.34	0.0097	365	0.516
Kcns3	-2.34	0.00971	366	0.516
Polr3d	-2.33	0.00989	367	0.525
Slc25a26	-2.32	0.0101	368	0.532
Ptcd1	-2.32	0.0101	369	0.534
Acbd4	-2.32	0.0103	370	0.54
Exoc7	-2.31	0.0103	371	0.54
Nts	-2.31	0.0103	372	0.54
Srebf2	-2.31	0.0104	373	0.544
Nxpe5	-2.31	0.0105	374	0.547
Zdhhc8	-2.31	0.0105	375	0.547
Sac3d1	-2.31	0.0106	376	0.547
Vstm2a	-2.3	0.0106	377	0.549
Ncl	-2.3	0.0107	378	0.553
Tmem11	-2.3	0.0108	379	0.555
Nek9	-2.29	0.0109	380	0.56
Arpc3	-2.29	0.0111	381	0.567
Atp2a2	-2.29	0.0111	382	0.567
Nudt12	-2.28	0.0112	383	0.567
Baat	-2.28	0.0112	384	0.567
Galnt12	-2.28	0.0112	385	0.568
Ftsj2	-2.28	0.0113	386	0.569
Timm13	-2.28	0.0113	387	0.569
Tfam	-2.27	0.0115	388	0.575
Polr2i	-2.27	0.0115	389	0.575
Teddm3	-2.27	0.0115	390	0.576
Nprl2	-2.27	0.0116	391	0.579
Sdpr	-2.27	0.0117	392	0.582
Izumo2	-2.26	0.0118	393	0.584
Ndufab1	-2.26	0.0118	394	0.584
Cabp7	-2.26	0.0119	395	0.584
Dner	-2.26	0.012	396	0.589
Pcdh10	-2.26	0.0121	397	0.591
Ndufa7	-2.25	0.0121	398	0.591
Ist1	-2.25	0.0122	399	0.591
Mrpl39	-2.25	0.0122	400	0.591
Klf5	-2.25	0.0123	401	0.595
Prepl	-2.25	0.0123	402	0.597
Gipc3	-2.24	0.0126	403	0.611
Slc26a11	-2.23	0.0128	404	0.619
Slc4a11	-2.22	0.0132	405	0.634
Rcor2	-2.22	0.0134	406	0.64
Alg9	-2.21	0.0135	407	0.644
Gmds	-2.21	0.0135	408	0.646
Ccne2	-2.21	0.0136	409	0.647
Abt1	-2.21	0.0137	410	0.65
Usf2	-2.2	0.0138	411	0.65
Ttyh1	-2.2	0.0138	412	0.65
Cldn18	-2.2	0.0138	413	0.65
Ick	-2.2	0.0139	414	0.652
Eif2s1	-2.19	0.0142	415	0.665
Dph3	-2.19	0.0142	416	0.665
Npas2	-2.19	0.0143	417	0.668
Tmem126b	-2.18	0.0145	418	0.672
Timm10b	-2.18	0.0145	419	0.672
Mettl24	-2.18	0.0145	420	0.672
4931406B18Rik	-2.18	0.0145	421	0.672
Elavl4	-2.18	0.0146	422	0.673
Dnajc24	-2.18	0.0147	423	0.675
Ints6	-2.18	0.0147	424	0.675
Cox14	-2.18	0.0148	425	0.675
Ndufa8	-2.18	0.0148	426	0.675
Chd7	-2.17	0.0149	427	0.675
Lats1	-2.17	0.0149	428	0.675
Arhgap10	-2.17	0.0149	429	0.675
Nln	-2.17	0.0149	430	0.675
Tsc22d4	-2.17	0.015	431	0.676
Nfic	-2.17	0.0152	432	0.683
Akt1	-2.16	0.0154	433	0.693
Dmrt3	-2.16	0.0156	434	0.698
Depdc5	-2.15	0.0156	435	0.698
Ap2m1	-2.15	0.0157	436	0.701
Hars2	-2.15	0.0158	437	0.701
Akr1cl	-2.15	0.0158	438	0.701
2024-09-08	-2.15	0.0158	439	0.701
H2-M5	-2.15	0.0159	440	0.704
Tnfrsf11a	-2.14	0.016	441	0.707
Ak2	-2.14	0.0161	442	0.707
Coq2	-2.14	0.0161	443	0.707
Ndufv2	-2.14	0.0161	444	0.708
Il31ra	-2.14	0.0162	445	0.708
Isyna1	-2.14	0.0163	446	0.711
Terf2	-2.14	0.0164	447	0.711
Ldha	-2.13	0.0164	448	0.711
Gpbp1	-2.13	0.0164	449	0.711
Pikfyve	-2.13	0.0165	450	0.713
Clca3b	-2.13	0.0166	451	0.713
Kremen1	-2.13	0.0166	452	0.713
Ddx17	-2.13	0.0166	453	0.713
Zbtb37	-2.13	0.0167	454	0.713
Fam214b	-2.13	0.0167	455	0.713
Nrbp1	-2.13	0.0167	456	0.713
Hexim2	-2.13	0.0167	457	0.713
Ftsj3	-2.12	0.0169	458	0.719
Mrps28	-2.12	0.017	459	0.719
Slc6a8	-2.12	0.0171	460	0.724
Pear1	-2.12	0.0172	461	0.724
Gid4	-2.11	0.0173	462	0.73
Serpina11	-2.11	0.0174	463	0.73
Hcn3	-2.11	0.0174	464	0.731
Ddit4	-2.11	0.0175	465	0.732
2410131K14Rik	-2.11	0.0175	466	0.732
Ngf	-2.1	0.0177	467	0.737
Adam24	-2.1	0.0177	468	0.737
Sec23b	-2.1	0.0178	469	0.737
Lgi3	-2.1	0.0178	470	0.737
Hacd2	-2.1	0.0179	471	0.741
Rpl14	-2.09	0.0181	472	0.747
Thap7	-2.09	0.0182	473	0.748
Pdss1	-2.09	0.0182	474	0.748
Pramel7	-2.09	0.0183	475	0.749
Ndufa3	-2.09	0.0183	476	0.75
Col6a3	-2.09	0.0184	477	0.751
Ssbp1	-2.09	0.0184	478	0.751
Ugt2b35	-2.09	0.0185	479	0.751
Oxa1l	-2.09	0.0185	480	0.751
Trmt112	-2.08	0.0186	481	0.753
Tbc1d23	-2.08	0.0187	482	0.754
Actr3	-2.08	0.0187	483	0.755
Dnlz	-2.08	0.0189	484	0.757
Ube2m	-2.08	0.0189	485	0.757
Rtn3	-2.08	0.0189	486	0.757
1810013L24Rik	-2.07	0.019	487	0.761
Eif4e	-2.07	0.0194	488	0.77
Spcs3	-2.07	0.0194	489	0.77
Adam10	-2.07	0.0194	490	0.77
Nme7	-2.07	0.0194	491	0.77
Pid1	-2.06	0.0196	492	0.771
Fam129b	-2.06	0.0196	493	0.771
Zfhx3	-2.06	0.0196	494	0.771
Pop1	-2.06	0.0196	495	0.771
Ctgf	-2.06	0.0197	496	0.774
4933408J17Rik	-2.06	0.0198	497	0.774
Smg6	-2.06	0.0198	498	0.774
Thsd1	-2.06	0.0199	499	0.774
Zfp800	-2.06	0.0199	500	0.774
Phlda3	-2.05	0.02	501	0.774
Aco2	-2.05	0.02	502	0.774
Hnrnpul1	-2.05	0.0201	503	0.776
Mbd6	-2.04	0.0205	504	0.793
Mboat7	-2.04	0.0206	505	0.793
Skp1a	-2.04	0.0207	506	0.793
Zfp287	-2.04	0.0207	507	0.793
Haghl	-2.04	0.0208	508	0.793
Emc3	-2.04	0.0208	509	0.793
Baiap2	-2.04	0.0208	510	0.793
Zbed3	-2.04	0.0209	511	0.795
Arhgef16	-2.04	0.0209	512	0.795
Umodl1	-2.03	0.021	513	0.798
Mrpl21	-2.03	0.0211	514	0.798
Cox16	-2.03	0.0211	515	0.798
Rara	-2.03	0.0212	516	0.798
Faf2	-2.02	0.0215	517	0.808
Maob	-2.02	0.0215	518	0.809
Des	-2.02	0.0216	519	0.81
Fads2	-2.02	0.0217	520	0.812
Pisd	-2.02	0.0218	521	0.813
Gpx7	-2.02	0.0218	522	0.813
Dph7	-2.02	0.0219	523	0.813
Snx33	-2.01	0.0222	524	0.821
Prr15l	-2.01	0.0222	525	0.821
Tpst1	-2.01	0.0222	526	0.821
Eif2b3	-2.01	0.0222	527	0.821
Trim41	-2.01	0.0224	528	0.827
Bnip3	-2	0.0225	529	0.828
Nubpl	-2	0.0226	530	0.828
Cldn17	-2	0.0226	531	0.828
AY074887	-2	0.0227	532	0.828
Csnk1e	-2	0.0227	533	0.828
Stk10	-2	0.0229	534	0.833
Sec24d	-2	0.0229	535	0.833
Pelo	-1.99	0.0232	536	0.843
Nosip	-1.99	0.0233	537	0.844
Fgfr1op	-1.99	0.0234	538	0.844
Lamtor3	-1.99	0.0234	539	0.844
Map3k12	-1.99	0.0234	540	0.844
Pigr	-1.99	0.0235	541	0.845
Eif4h	-1.99	0.0235	542	0.846
Rpl37	-1.98	0.0237	543	0.847
Dcp2	-1.98	0.0238	544	0.847
Dnal1	-1.98	0.0238	545	0.847
Uqcrq	-1.98	0.0238	546	0.847
Ncbp1	-1.98	0.0238	547	0.847
Gm7137	-1.98	0.024	548	0.847
Dmrtc1b	-1.98	0.024	549	0.847
Ctse	-1.98	0.024	550	0.847
Pnn	-1.98	0.0241	551	0.847
Cluap1	-1.98	0.0241	552	0.847
2310046K23Rik	-1.98	0.0241	553	0.847
Dnttip2	-1.97	0.0241	554	0.847
Psma2	-1.97	0.0242	555	0.847
Ppp1r7	-1.97	0.0243	556	0.851
Irak1	-1.97	0.0244	557	0.852
Sbk3	-1.97	0.0246	558	0.854
Arel1	-1.97	0.0246	559	0.854
Tfb2m	-1.97	0.0246	560	0.854
Trnt1	-1.97	0.0246	561	0.854
Dhx32	-1.97	0.0247	562	0.854
Ipo9	-1.96	0.0248	563	0.856
Atp5d	-1.96	0.0248	564	0.856
4930430A15Rik	-1.96	0.0249	565	0.857
Mafg	-1.96	0.0252	566	0.867
Serpind1	-1.96	0.0253	567	0.867
Tmem170	-1.95	0.0254	568	0.871
Naa15	-1.95	0.0255	569	0.873
Taar1	-1.95	0.0256	570	0.873
Dalrd3	-1.95	0.0257	571	0.873
Cops5	-1.95	0.0257	572	0.873
Spp1	-1.95	0.0257	573	0.873
Mapk6	-1.95	0.0259	574	0.876
Ocrl	-1.95	0.0259	575	0.876
Olfr684	-1.94	0.026	576	0.877
Map3k14	-1.94	0.026	577	0.878
Nsun3	-1.94	0.0262	578	0.881
Ube2d3	-1.94	0.0262	579	0.881
Praf2	-1.94	0.0263	580	0.884
Bccip	-1.94	0.0264	581	0.885
Coq4	-1.93	0.0267	582	0.891
Zfp383	-1.93	0.0267	583	0.891
St7	-1.93	0.0268	584	0.891
Frat2	-1.93	0.0268	585	0.891
Eaf2	-1.93	0.0269	586	0.892
Rdx	-1.93	0.0269	587	0.892
Uchl3	-1.93	0.0271	588	0.897
Prss43	-1.92	0.0273	589	0.901
Ilf3	-1.92	0.0275	590	0.906
Zfp787	-1.92	0.0276	591	0.906
Tefm	-1.92	0.0276	592	0.906
Dnaja3	-1.92	0.0277	593	0.908
Gm11983	-1.92	0.0277	594	0.908
Stk40	-1.91	0.0278	595	0.909
Smarca4	-1.91	0.0279	596	0.909
Olfr187	-1.91	0.0279	597	0.909
Mtif3	-1.91	0.028	598	0.911
Slmap	-1.91	0.0281	599	0.911
Psmb1	-1.91	0.0281	600	0.911
Gspt1	-1.91	0.0282	601	0.911
Bcorl1	-1.91	0.0282	602	0.911
Gpld1	-1.91	0.0283	603	0.911
Mob4	-1.91	0.0283	604	0.911
Pus7	-1.9	0.0284	605	0.911
Cdc37l1	-1.9	0.0284	606	0.911
Bbx	-1.9	0.0285	607	0.911
Zbtb38	-1.9	0.0285	608	0.911
Dexi	-1.9	0.0285	609	0.911
0610012G03Rik	-1.9	0.0286	610	0.914
Fbxo42	-1.9	0.0287	611	0.915
Sdhd	-1.9	0.029	612	0.922
Olfr1335	-1.89	0.0291	613	0.924
Tbrg4	-1.89	0.0292	614	0.924
Mreg	-1.89	0.0292	615	0.924
Ly6e	-1.89	0.0292	616	0.924
Vmn2r124	-1.89	0.0293	617	0.924
Ccdc130	-1.89	0.0293	618	0.924
Liph	-1.89	0.0295	619	0.925
Vmn1r202	-1.89	0.0295	620	0.925
Heatr5b	-1.89	0.0295	621	0.925
Coq5	-1.89	0.0296	622	0.925
Arih1	-1.89	0.0296	623	0.926
Lmnb1	-1.89	0.0297	624	0.926
Spred2	-1.88	0.0298	625	0.928
Dusp27	-1.88	0.0298	626	0.928
Kcnh3	-1.88	0.0301	627	0.934
Upf1	-1.88	0.0303	628	0.938
Prrc2b	-1.88	0.0304	629	0.939
Cdc42ep1	-1.88	0.0304	630	0.939
Mphosph10	-1.87	0.0305	631	0.94
Trib2	-1.87	0.0307	632	0.942
Herc4	-1.87	0.0307	633	0.942
Gm684	-1.87	0.0308	634	0.942
Rgs7bp	-1.87	0.0308	635	0.942
Ppm1d	-1.87	0.0309	636	0.942
Wash1	-1.87	0.0309	637	0.942
Hdac4	-1.87	0.0309	638	0.942
Vsig4	-1.86	0.0314	639	0.955
Parm1	-1.86	0.0314	640	0.955
Tox	-1.86	0.0315	641	0.956
Adck4	-1.86	0.0317	642	0.96
Rplp1	-1.85	0.0318	643	0.962
Cdr1	-1.85	0.032	644	0.963
Adamts17	-1.85	0.0321	645	0.963
2024-03-09	-1.85	0.0321	646	0.963
Olfr898	-1.85	0.0322	647	0.963
Ipo13	-1.85	0.0324	648	0.963
Gfm2	-1.84	0.0326	649	0.963
Arhgap23	-1.84	0.0326	650	0.963
Gdap2	-1.84	0.0329	651	0.963
Lmln	-1.84	0.0331	652	0.963
Ndrg2	-1.84	0.0332	653	0.963
Olfr514	-1.83	0.0333	654	0.963
Mterf2	-1.83	0.0333	655	0.963
Ptgis	-1.83	0.0334	656	0.963
Fubp1	-1.83	0.0334	657	0.963
Rasa2	-1.83	0.0335	658	0.963
Atp6v1b2	-1.83	0.0337	659	0.963
Pex26	-1.83	0.0338	660	0.963
Lpar1	-1.82	0.0342	661	0.963
Commd1	-1.82	0.0343	662	0.963
Lrrc28	-1.82	0.0344	663	0.963
Trim8	-1.82	0.0344	664	0.963
Gm19684	-1.82	0.0345	665	0.963
Clca4a	-1.82	0.0347	666	0.963
Rit1	-1.81	0.0348	667	0.963
Clca1	-1.81	0.0349	668	0.963
Syvn1	-1.81	0.0349	669	0.963
Sc5d	-1.81	0.0352	670	0.963
Abhd14b	-1.81	0.0353	671	0.963
Kctd9	-1.81	0.0353	672	0.963
Dnm2	-1.81	0.0354	673	0.963
Sox18	-1.81	0.0355	674	0.963
Klhdc8b	-1.8	0.0356	675	0.963
Espnl	-1.8	0.0356	676	0.963
Trappc12	-1.8	0.0357	677	0.963
Rhobtb3	-1.8	0.0357	678	0.963
Gsc2	-1.8	0.0357	679	0.963
Rab9b	-1.8	0.0357	680	0.963
Pou3f4	-1.8	0.0359	681	0.963
Xrcc1	-1.8	0.036	682	0.963
Nupl2	-1.8	0.0361	683	0.963
Tmco4	-1.8	0.0362	684	0.963
9130011E15Rik	-1.79	0.0364	685	0.963
Btbd19	-1.79	0.0364	686	0.963
Nmd3	-1.79	0.0366	687	0.963
Celsr1	-1.79	0.0366	688	0.963
Olfr299	-1.79	0.0367	689	0.963
Tkt	-1.79	0.0368	690	0.963
Inpp5e	-1.79	0.0369	691	0.963
Spata20	-1.79	0.0369	692	0.963
Smo	-1.79	0.037	693	0.963
Slc25a27	-1.79	0.037	694	0.963
Map7d2	-1.78	0.0372	695	0.963
Foxn2	-1.78	0.0372	696	0.963
Srsf1	-1.78	0.0373	697	0.963
Morn2	-1.78	0.0375	698	0.963
Wasf3	-1.78	0.0376	699	0.963
C1qbp	-1.78	0.0376	700	0.963
Pecr	-1.78	0.0378	701	0.963
Jph1	-1.78	0.0378	702	0.963
Atp5e	-1.78	0.0378	703	0.963
E130309D02Rik	-1.78	0.0378	704	0.963
Nipal3	-1.78	0.0379	705	0.963
Vps4a	-1.77	0.0381	706	0.963
Fam45a	-1.77	0.0381	707	0.963
Grm5	-1.77	0.0381	708	0.963
Dnaaf5	-1.77	0.0382	709	0.963
Phb	-1.77	0.0384	710	0.963
Rab11a	-1.77	0.0385	711	0.963
Pdlim4	-1.77	0.0385	712	0.963
Rmnd5b	-1.77	0.0385	713	0.963
Rxfp3	-1.77	0.0385	714	0.963
Fam136b-ps	-1.77	0.0386	715	0.963
Rab27b	-1.77	0.0387	716	0.963
Gin1	-1.77	0.0387	717	0.963
Brox	-1.77	0.0387	718	0.963
Gtpbp8	-1.76	0.0389	719	0.963
Fosb	-1.76	0.0389	720	0.963
Fmr1nb	-1.76	0.0389	721	0.963
Ccdc188	-1.76	0.0391	722	0.963
Mov10	-1.76	0.0392	723	0.963
Lsg1	-1.76	0.0392	724	0.963
Lpo	-1.76	0.0393	725	0.963
Ndufaf3	-1.76	0.0394	726	0.963
Trip12	-1.76	0.0394	727	0.963
Ints3	-1.76	0.0396	728	0.963
Rc3h1	-1.76	0.0396	729	0.963
Myo1h	-1.75	0.0396	730	0.963
Trappc11	-1.75	0.0397	731	0.963
Clstn1	-1.75	0.0398	732	0.963
Kmt2d	-1.75	0.0398	733	0.963
Arpc5	-1.75	0.0399	734	0.963
Serpina3n	-1.75	0.0401	735	0.963
BC049702	-1.75	0.0401	736	0.963
Cbwd1	-1.75	0.0401	737	0.963
Cacybp	-1.75	0.0401	738	0.963
Klhl33	-1.75	0.0401	739	0.963
Ndufa6	-1.75	0.0402	740	0.963
Fam184b	-1.75	0.0403	741	0.963
Ctdsp2	-1.75	0.0404	742	0.963
Gad2	-1.74	0.0407	743	0.963
Tmx4	-1.74	0.0408	744	0.963
Alx1	-1.74	0.0408	745	0.963
5730455P16Rik	-1.74	0.0408	746	0.963
Txndc9	-1.74	0.0409	747	0.963
Sorcs2	-1.74	0.0409	748	0.963
Lipt2	-1.74	0.041	749	0.963
Hist1h1b	-1.74	0.041	750	0.963
Ybx3	-1.74	0.0411	751	0.963
Wscd2	-1.74	0.0412	752	0.963
Dtx2	-1.74	0.0413	753	0.963
Atp12a	-1.73	0.0414	754	0.963
Mrpl32	-1.73	0.0414	755	0.963
Gapdh	-1.73	0.0415	756	0.963
Bub3	-1.73	0.0416	757	0.963
Pdcd7	-1.73	0.0416	758	0.963
Cops4	-1.73	0.0416	759	0.963
Yme1l1	-1.73	0.0417	760	0.963
Sox3	-1.73	0.0417	761	0.963
Gabpa	-1.73	0.0417	762	0.963
Tmem206	-1.73	0.0418	763	0.963
Ccl5	-1.73	0.0419	764	0.963
C1ql2	-1.73	0.0421	765	0.963
Cpne8	-1.73	0.0422	766	0.963
Ube3c	-1.73	0.0422	767	0.963
Oit1	-1.72	0.0423	768	0.963
Samt3	-1.72	0.0424	769	0.963
St3gal6	-1.72	0.0425	770	0.963
Spty2d1	-1.72	0.0426	771	0.963
Pspn	-1.72	0.0426	772	0.963
Tmem246	-1.72	0.0427	773	0.963
Abcb6	-1.72	0.0427	774	0.963
Prkar2b	-1.72	0.0427	775	0.963
Erh	-1.72	0.0428	776	0.963
Cage1	-1.72	0.0429	777	0.963
Arfip1	-1.72	0.043	778	0.963
Crygf	-1.72	0.043	779	0.963
Hnrnpc	-1.71	0.0434	780	0.963
Isca2	-1.71	0.0435	781	0.963
Banp	-1.71	0.0436	782	0.963
Unk	-1.71	0.0438	783	0.963
Fam217a	-1.71	0.0438	784	0.963
Ank	-1.71	0.0439	785	0.963
Mrps22	-1.71	0.0439	786	0.963
Rdm1	-1.71	0.0439	787	0.963
Plvap	-1.71	0.044	788	0.963
Mrps23	-1.71	0.044	789	0.963
Grid2	-1.7	0.0441	790	0.963
Ap3b1	-1.7	0.0442	791	0.963
Serpina7	-1.7	0.0444	792	0.963
Coa6	-1.7	0.0445	793	0.963
Cul4a	-1.7	0.0445	794	0.963
Dmgdh	-1.7	0.0445	795	0.963
Slc23a3	-1.7	0.0446	796	0.963
Olfr862	-1.7	0.045	797	0.963
Spink4	-1.7	0.045	798	0.963
Ap4b1	-1.69	0.0451	799	0.963
Rhobtb1	-1.69	0.0452	800	0.963
Abca2	-1.69	0.0452	801	0.963
Dusp7	-1.69	0.0453	802	0.963
Tlr5	-1.69	0.0453	803	0.963
Cdipt	-1.69	0.0456	804	0.963
Tex28	-1.69	0.0457	805	0.963
Rb1cc1	-1.68	0.046	806	0.963
Stac2	-1.68	0.0461	807	0.963
Arhgap28	-1.68	0.0461	808	0.963
Rhox5	-1.68	0.0461	809	0.963
Znrf3	-1.68	0.0461	810	0.963
Sox14	-1.68	0.0461	811	0.963
Pcgf2	-1.68	0.0462	812	0.963
Pgr15l	-1.68	0.0463	813	0.963
Fgfr1op2	-1.68	0.0463	814	0.963
Olfr317	-1.68	0.0464	815	0.963
Ppp2r5b	-1.68	0.0465	816	0.963
Mrps35	-1.68	0.0465	817	0.963
Ecsit	-1.68	0.0465	818	0.963
Arnt	-1.68	0.0466	819	0.963
Steap4	-1.68	0.0466	820	0.963
Nlrp9a	-1.68	0.0467	821	0.963
Ccdc115	-1.68	0.0467	822	0.963
Sdhaf4	-1.68	0.0468	823	0.963
Myl12b	-1.68	0.0469	824	0.963
Fbxw13	-1.67	0.047	825	0.963
Dmkn	-1.67	0.0471	826	0.963
Kiss1	-1.67	0.0473	827	0.963
Unc80	-1.67	0.0476	828	0.963
Ltb	-1.67	0.0476	829	0.963
Cebpz	-1.67	0.0478	830	0.963
Cops3	-1.67	0.0478	831	0.963
Dnase1l2	-1.67	0.0478	832	0.963
Nr4a2	-1.67	0.0478	833	0.963
Gm15737	-1.67	0.0479	834	0.963
Commd3	-1.67	0.0479	835	0.963
Rpp21	-1.66	0.048	836	0.963
Olfr571	-1.66	0.0481	837	0.963
Kcna2	-1.66	0.0481	838	0.963
Tmem183a	-1.66	0.0481	839	0.963
Tgds	-1.66	0.0482	840	0.963
Twist2	-1.66	0.0483	841	0.963
Pcdhgb1	-1.66	0.0483	842	0.963
Prickle3	-1.66	0.0483	843	0.963
1700020L24Rik	-1.66	0.0484	844	0.963
Cnpy4	-1.66	0.0484	845	0.963
Cep19	-1.66	0.0487	846	0.963
C1qb	-1.66	0.0488	847	0.963
Rdh1	-1.66	0.0488	848	0.963
Ppargc1b	-1.66	0.0488	849	0.963
4933428M09Rik	-1.65	0.049	850	0.963
Rab35	-1.65	0.049	851	0.963
Man1a	-1.65	0.049	852	0.963
Amdhd1	-1.65	0.0492	853	0.963
Alas1	-1.65	0.0492	854	0.963
Col23a1	-1.65	0.0493	855	0.963
Efcab3	-1.65	0.0494	856	0.963
4930451G09Rik	-1.65	0.0495	857	0.963
Gm4922	-1.65	0.0495	858	0.963
Rbms3	-1.65	0.0497	859	0.963
Sirt7	-1.65	0.0497	860	0.963
Dap3	-1.65	0.0498	861	0.963
Rnf152	-1.65	0.05	862	0.963
Ctf1	-1.64	0.05	863	0.963
Aagab	-1.64	0.0501	864	0.963
Mrpl19	-1.64	0.0501	865	0.963
Lats2	-1.64	0.0502	866	0.963
Cops8	-1.64	0.0502	867	0.963
Zfp574	-1.64	0.0503	868	0.963
Raet1e	-1.64	0.0505	869	0.963
Ankra2	-1.64	0.0505	870	0.963
Clec12b	-1.64	0.0506	871	0.963
Net1	-1.64	0.0506	872	0.963
Ubr5	-1.64	0.0507	873	0.963
Adcyap1	-1.64	0.0507	874	0.963
Ripk4	-1.64	0.0508	875	0.963
Ercc8	-1.64	0.051	876	0.963
Gnaq	-1.63	0.0511	877	0.963
G3bp2	-1.63	0.0512	878	0.963
Olfr722	-1.63	0.0512	879	0.963
St6galnac2	-1.63	0.0513	880	0.963
AI464131	-1.63	0.0514	881	0.963
Lztr1	-1.63	0.0514	882	0.963
Ppm1j	-1.63	0.0516	883	0.963
Tmbim7	-1.63	0.0517	884	0.963
Haus6	-1.63	0.0517	885	0.963
Pou4f3	-1.63	0.0518	886	0.963
Lrg1	-1.63	0.0519	887	0.963
Pramef12	-1.63	0.0519	888	0.963
Pik3c3	-1.63	0.0519	889	0.963
Carf	-1.63	0.0519	890	0.963
Nme6	-1.63	0.0519	891	0.963
Pkp2	-1.63	0.0519	892	0.963
Pitx3	-1.63	0.052	893	0.963
Timm17a	-1.63	0.052	894	0.963
Immt	-1.63	0.052	895	0.963
Rbpj	-1.63	0.052	896	0.963
Mcl1	-1.63	0.052	897	0.963
Ccl7	-1.63	0.0521	898	0.963
Dhcr7	-1.62	0.0521	899	0.963
Wnt3	-1.62	0.0522	900	0.963
Plscr5	-1.62	0.0524	901	0.963
Tubg1	-1.62	0.0525	902	0.963
Ndufb3	-1.62	0.0526	903	0.963
Tspan14	-1.62	0.0526	904	0.963
Scn4a	-1.62	0.0526	905	0.963
Letm1	-1.62	0.0527	906	0.963
Smarcc2	-1.62	0.0529	907	0.963
Eif1ax	-1.62	0.0529	908	0.963
Yae1d1	-1.62	0.053	909	0.963
Prrt1	-1.62	0.053	910	0.963
BC003965	-1.62	0.053	911	0.963
Acat2	-1.62	0.053	912	0.963
Apba3	-1.62	0.053	913	0.963
Phf8	-1.62	0.0531	914	0.963
Setd7	-1.62	0.0531	915	0.963
Vezf1	-1.61	0.0532	916	0.963
Cldn34a	-1.61	0.0533	917	0.963
Rnmt	-1.61	0.0533	918	0.963
Cct4	-1.61	0.0534	919	0.963
Rps9	-1.61	0.0534	920	0.963
Cox5b	-1.61	0.0535	921	0.963
Tstd3	-1.61	0.0535	922	0.963
Socs3	-1.61	0.0538	923	0.963
Tssk1	-1.61	0.0538	924	0.963
Paip2	-1.61	0.0538	925	0.963
Stap2	-1.61	0.0538	926	0.963
Slc12a7	-1.61	0.0539	927	0.963
Tomm7	-1.61	0.054	928	0.963
Ercc4	-1.61	0.054	929	0.963
Dnaja1	-1.61	0.0541	930	0.963
Rpl36a	-1.61	0.0541	931	0.963
Cnnm4	-1.61	0.0542	932	0.963
Znhit6	-1.61	0.0542	933	0.963
Ermard	-1.61	0.0542	934	0.963
Rps18	-1.6	0.0543	935	0.963
Ept1	-1.6	0.0546	936	0.963
Gbp4	-1.6	0.0547	937	0.963
9430007A20Rik	-1.6	0.0549	938	0.963
Bex2	-1.6	0.0549	939	0.963
Cstf2	-1.6	0.0551	940	0.963
Btnl10	-1.6	0.0552	941	0.963
Tfap4	-1.6	0.0552	942	0.963
Sv2c	-1.6	0.0553	943	0.963
Dhx36	-1.59	0.0554	944	0.963
Hjurp	-1.59	0.0555	945	0.963
Vars	-1.59	0.0555	946	0.963
Hspd1	-1.59	0.0556	947	0.963
Tbc1d7	-1.59	0.0557	948	0.963
Vnn1	-1.59	0.0557	949	0.963
Ccin	-1.59	0.0557	950	0.963
Lctl	-1.59	0.0558	951	0.963
Nkap	-1.59	0.056	952	0.963
Prelp	-1.59	0.056	953	0.963
Rgn	-1.59	0.056	954	0.963
Olfr380	-1.59	0.056	955	0.963
Trappc8	-1.59	0.0561	956	0.963
Gm5617	-1.59	0.0561	957	0.963
Gm4907	-1.59	0.0561	958	0.963
Ppfia4	-1.59	0.0561	959	0.963
Themis3	-1.59	0.0562	960	0.963
Idh3a	-1.59	0.0562	961	0.963
Higd2a	-1.59	0.0562	962	0.963
Gm2a	-1.59	0.0562	963	0.963
Fam168a	-1.59	0.0564	964	0.963
Adra2a	-1.58	0.0565	965	0.963
Ylpm1	-1.58	0.0565	966	0.963
Reg3g	-1.58	0.0567	967	0.963
Chchd4	-1.58	0.0569	968	0.963
Ndufa11	-1.58	0.057	969	0.963
2610301B20Rik	-1.58	0.0572	970	0.963
Tbc1d2	-1.58	0.0572	971	0.963
Hdac6	-1.58	0.0573	972	0.963
Polb	-1.58	0.0573	973	0.963
Eif3k	-1.58	0.0575	974	0.963
Creb3l4	-1.58	0.0576	975	0.963
Jagn1	-1.58	0.0576	976	0.963
Mphosph9	-1.57	0.0578	977	0.963
Gsdma	-1.57	0.0578	978	0.963
Utp11l	-1.57	0.0578	979	0.963
Zfpm2	-1.57	0.0578	980	0.963
Zfyve28	-1.57	0.058	981	0.963
Gm7356	-1.57	0.0581	982	0.963
Ccdc181	-1.57	0.0581	983	0.963
Gtf2h4	-1.57	0.0583	984	0.963
Zbtb21	-1.57	0.0583	985	0.963
Mos	-1.57	0.0586	986	0.963
Kif26a	-1.57	0.0586	987	0.963
1700123O20Rik	-1.57	0.0587	988	0.963
Srgap2	-1.57	0.0587	989	0.963
Olfr802	-1.57	0.0587	990	0.963
Itih4	-1.57	0.0588	991	0.963
2210017I01Rik	-1.56	0.059	992	0.963
Cox11	-1.56	0.0592	993	0.963
Mtmr9	-1.56	0.0593	994	0.963
2024-03-02	-1.56	0.0594	995	0.963
Strip1	-1.56	0.0595	996	0.963
Trim71	-1.56	0.0598	997	0.963
Ahr	-1.56	0.0598	998	0.963
Sidt1	-1.56	0.06	999	0.963
Adrb3	-1.55	0.06	1000	0.963
Gm128	-1.55	0.0601	1001	0.963
Ints10	-1.55	0.0602	1002	0.963
Magi3	-1.55	0.0602	1003	0.963
Pgam5	-1.55	0.0602	1004	0.963
Ms4a1	-1.55	0.0603	1005	0.963
4930563D23Rik	-1.55	0.0603	1006	0.963
Car5a	-1.55	0.0603	1007	0.963
Tmem185b	-1.55	0.0604	1008	0.963
Tmem95	-1.55	0.0605	1009	0.963
Cd163	-1.55	0.0607	1010	0.963
Marf1	-1.55	0.0607	1011	0.963
Lias	-1.55	0.0608	1012	0.963
Olfr741	-1.55	0.0609	1013	0.963
Dscaml1	-1.55	0.0609	1014	0.963
Mrpl14	-1.55	0.061	1015	0.963
B930041F14Rik	-1.55	0.0611	1016	0.963
Exosc2	-1.55	0.0611	1017	0.963
Apon	-1.54	0.0613	1018	0.963
Lig3	-1.54	0.0614	1019	0.963
Gadd45gip1	-1.54	0.0618	1020	0.963
Kctd3	-1.54	0.0618	1021	0.963
Fzd7	-1.54	0.062	1022	0.963
Rarb	-1.54	0.062	1023	0.963
Zic2	-1.54	0.062	1024	0.963
Porcn	-1.54	0.0621	1025	0.963
Irs4	-1.54	0.0622	1026	0.963
Leo1	-1.54	0.0623	1027	0.963
Anks1	-1.54	0.0623	1028	0.963
Chchd3	-1.53	0.0625	1029	0.963
Bahd1	-1.53	0.0625	1030	0.963
Micu1	-1.53	0.0626	1031	0.963
Ndrg4	-1.53	0.0626	1032	0.963
Adat2	-1.53	0.0627	1033	0.963
Ager	-1.53	0.0627	1034	0.963
Pacrg	-1.53	0.0628	1035	0.963
Aqr	-1.53	0.0629	1036	0.963
Fam162a	-1.53	0.0629	1037	0.963
Zfp597	-1.53	0.0629	1038	0.963
Ankrd28	-1.53	0.0632	1039	0.963
Ccnyl1	-1.53	0.0632	1040	0.963
Ubr4	-1.52	0.0638	1041	0.963
Tnks1bp1	-1.52	0.0638	1042	0.963
Kcng1	-1.52	0.064	1043	0.963
Eef1d	-1.52	0.0641	1044	0.963
Phldb2	-1.52	0.0641	1045	0.963
Gm17677	-1.52	0.0641	1046	0.963
Rpl22	-1.52	0.0642	1047	0.963
Pax9	-1.52	0.0642	1048	0.963
Ptch2	-1.52	0.0643	1049	0.963
Dus4l	-1.52	0.0647	1050	0.963
Trim2	-1.52	0.0648	1051	0.963
Uhrf1	-1.51	0.0649	1052	0.963
Ube2g2	-1.51	0.0649	1053	0.963
Phf13	-1.51	0.0649	1054	0.963
Lmbr1l	-1.51	0.0649	1055	0.963
Srsf7	-1.51	0.065	1056	0.963
Hnrnpll	-1.51	0.065	1057	0.963
Ankrd34c	-1.51	0.065	1058	0.963
Myh6	-1.51	0.065	1059	0.963
Lrrn2	-1.51	0.0652	1060	0.963
Tmem198	-1.51	0.0653	1061	0.963
Ly6g6e	-1.51	0.0653	1062	0.963
Plcb2	-1.51	0.0656	1063	0.963
Tpbg	-1.51	0.0656	1064	0.963
Tifa	-1.51	0.0656	1065	0.963
Lhx9	-1.51	0.0657	1066	0.963
Itgb1bp2	-1.51	0.0658	1067	0.963
Gprc6a	-1.51	0.0658	1068	0.963
Olfr561	-1.51	0.0659	1069	0.963
Tomm22	-1.51	0.066	1070	0.963
Dhh	-1.51	0.0662	1071	0.963
Swap70	-1.5	0.0662	1072	0.963
Gtf2a1	-1.5	0.0662	1073	0.963
Arhgef39	-1.5	0.0663	1074	0.963
Pam16	-1.5	0.0663	1075	0.963
Zufsp	-1.5	0.0664	1076	0.963
Dlst	-1.5	0.0665	1077	0.963
Cdip1	-1.5	0.0665	1078	0.963
Fam114a2	-1.5	0.0667	1079	0.963
Ribc1	-1.5	0.0668	1080	0.963
Tsc22d2	-1.5	0.0669	1081	0.963
Taz	-1.5	0.067	1082	0.963
Lamp1	-1.5	0.0671	1083	0.963
Snrpe	-1.5	0.0671	1084	0.963
Slc5a12	-1.5	0.0672	1085	0.963
Pkd2l2	-1.5	0.0673	1086	0.963
Mpzl3	-1.5	0.0674	1087	0.963
Exoc1	-1.5	0.0674	1088	0.963
Xpnpep3	-1.5	0.0674	1089	0.963
Schip1	-1.5	0.0674	1090	0.963
Pml	-1.49	0.0675	1091	0.963
Ythdf2	-1.49	0.0676	1092	0.963
Ep300	-1.49	0.0676	1093	0.963
Tmem232	-1.49	0.0676	1094	0.963
Rbm27	-1.49	0.0677	1095	0.963
Trmt61a	-1.49	0.0677	1096	0.963
3425401B19Rik	-1.49	0.0678	1097	0.963
Pex7	-1.49	0.068	1098	0.963
Naf1	-1.49	0.0681	1099	0.963
Agbl3	-1.49	0.0681	1100	0.963
Cttnbp2	-1.49	0.0681	1101	0.963
Pla2g7	-1.49	0.0681	1102	0.963
Ppl	-1.49	0.0682	1103	0.963
Ddx41	-1.49	0.0682	1104	0.963
AY761185	-1.49	0.0683	1105	0.963
Fam76b	-1.49	0.0684	1106	0.963
Ccm2	-1.49	0.0686	1107	0.963
Las1l	-1.49	0.0686	1108	0.963
Hoxb9	-1.49	0.0686	1109	0.963
Vmn1r225	-1.49	0.0687	1110	0.963
Zmynd11	-1.49	0.0687	1111	0.963
Olfr452	-1.48	0.069	1112	0.963
Zfp13	-1.48	0.069	1113	0.963
Gstm5	-1.48	0.069	1114	0.963
Nup62	-1.48	0.069	1115	0.963
Ttl	-1.48	0.0691	1116	0.963
Cdh20	-1.48	0.0692	1117	0.963
Jph4	-1.48	0.0693	1118	0.963
Coa5	-1.48	0.0694	1119	0.963
Lpxn	-1.48	0.0695	1120	0.963
Olfr1018	-1.48	0.0696	1121	0.963
Mxra8	-1.48	0.0696	1122	0.963
Serpinb9c	-1.48	0.0697	1123	0.963
Cldn10	-1.48	0.0698	1124	0.963
4930451I11Rik	-1.48	0.0698	1125	0.963
Qprt	-1.48	0.0698	1126	0.963
Trove2	-1.48	0.07	1127	0.963
Eif3f	-1.47	0.0701	1128	0.963
Rps15	-1.47	0.0702	1129	0.963
Aoc2	-1.47	0.0704	1130	0.963
Mettl17	-1.47	0.0705	1131	0.963
Trim30d	-1.47	0.0705	1132	0.963
Ppp1r12a	-1.47	0.0705	1133	0.963
Whsc1	-1.47	0.0706	1134	0.963
Olfr350	-1.47	0.0706	1135	0.963
Tmem231	-1.47	0.0706	1136	0.963
Mtch1	-1.47	0.0706	1137	0.963
Zbtb34	-1.47	0.0707	1138	0.963
Ube2j1	-1.47	0.0708	1139	0.963
Sod1	-1.47	0.0709	1140	0.963
Atxn10	-1.47	0.071	1141	0.963
Psma1	-1.47	0.0711	1142	0.963
Frs3	-1.47	0.0712	1143	0.963
Nisch	-1.47	0.0712	1144	0.963
Itgb4	-1.47	0.0714	1145	0.963
Sptan1	-1.46	0.0715	1146	0.963
Tbx5	-1.46	0.0715	1147	0.963
Irx2	-1.46	0.0716	1148	0.963
Myo1f	-1.46	0.0718	1149	0.963
Whamm	-1.46	0.072	1150	0.963
Ptcra	-1.46	0.072	1151	0.963
Tatdn1	-1.46	0.0721	1152	0.963
Zfp444	-1.46	0.0722	1153	0.963
Flad1	-1.46	0.0722	1154	0.963
Idh3g	-1.46	0.0722	1155	0.963
Ces2f	-1.46	0.0722	1156	0.963
Ndrg3	-1.46	0.0723	1157	0.963
Thbd	-1.46	0.0724	1158	0.963
Gpr158	-1.46	0.0724	1159	0.963
Tlk2	-1.46	0.0726	1160	0.963
Map2k2	-1.46	0.0726	1161	0.963
Snap91	-1.46	0.0727	1162	0.963
Prdm9	-1.45	0.0729	1163	0.963
Sult1c2	-1.45	0.0729	1164	0.963
Pou6f1	-1.45	0.0729	1165	0.963
Musk	-1.45	0.073	1166	0.963
4930444P10Rik	-1.45	0.073	1167	0.963
Morc2a	-1.45	0.073	1168	0.963
Cyp4f14	-1.45	0.0731	1169	0.963
Dis3	-1.45	0.0731	1170	0.963
Hist1h2ba	-1.45	0.0731	1171	0.963
Slc35c1	-1.45	0.0732	1172	0.963
Mgam	-1.45	0.0732	1173	0.963
Trit1	-1.45	0.0732	1174	0.963
Cdrt4	-1.45	0.0732	1175	0.963
Wnk1	-1.45	0.0733	1176	0.963
Sarnp	-1.45	0.0735	1177	0.963
Gm43786	-1.45	0.0735	1178	0.963
Lgals4	-1.45	0.0735	1179	0.963
Foxp2	-1.45	0.0735	1180	0.963
Sptbn1	-1.45	0.0736	1181	0.963
Tmem41a	-1.45	0.0736	1182	0.963
BC117090	-1.45	0.0736	1183	0.963
Pop5	-1.45	0.0737	1184	0.963
Helt	-1.45	0.0737	1185	0.963
Pop4	-1.45	0.0737	1186	0.963
Snx4	-1.45	0.0738	1187	0.963
Dchs2	-1.45	0.0738	1188	0.963
A130010J15Rik	-1.45	0.0739	1189	0.963
Tmem65	-1.45	0.0741	1190	0.963
Frem2	-1.45	0.0742	1191	0.963
Soga1	-1.44	0.0743	1192	0.963
Trpm8	-1.44	0.0745	1193	0.963
Scg2	-1.44	0.0746	1194	0.963
Trim17	-1.44	0.0748	1195	0.963
Rbfox1	-1.44	0.0748	1196	0.963
Nos3	-1.44	0.0749	1197	0.963
Snrpf	-1.44	0.0749	1198	0.963
Tpm1	-1.44	0.0749	1199	0.963
Hs3st3b1	-1.44	0.0749	1200	0.963
Rgs16	-1.44	0.075	1201	0.963
Il17d	-1.44	0.075	1202	0.963
Xrn1	-1.44	0.0751	1203	0.963
Mpped1	-1.44	0.0753	1204	0.963
Saysd1	-1.44	0.0754	1205	0.963
Ccdc174	-1.44	0.0754	1206	0.963
Lrrc26	-1.44	0.0755	1207	0.963
Mdm4	-1.44	0.0756	1208	0.963
Cyp2ab1	-1.44	0.0756	1209	0.963
Lamtor1	-1.43	0.0757	1210	0.963
Slc29a4	-1.43	0.0757	1211	0.963
Gm5478	-1.43	0.0758	1212	0.963
Map1a	-1.43	0.0759	1213	0.963
Lmbrd2	-1.43	0.0759	1214	0.963
Olfr1441	-1.43	0.076	1215	0.963
Gm14025	-1.43	0.0761	1216	0.963
Fnip1	-1.43	0.0761	1217	0.963
Vdac3	-1.43	0.0762	1218	0.963
Jakmip2	-1.43	0.0763	1219	0.963
Tomm70a	-1.43	0.0763	1220	0.963
Unc13d	-1.43	0.0764	1221	0.963
Olfr1411	-1.43	0.0766	1222	0.963
F11r	-1.43	0.0766	1223	0.963
2310022A10Rik	-1.43	0.0767	1224	0.963
Scn1b	-1.43	0.0767	1225	0.963
Fastkd5	-1.43	0.0767	1226	0.963
Gsto1	-1.43	0.0767	1227	0.963
Ndc1	-1.43	0.0768	1228	0.963
Rell2	-1.43	0.0768	1229	0.963
Cpeb3	-1.43	0.0769	1230	0.963
Hif3a	-1.43	0.077	1231	0.963
Psma7	-1.43	0.077	1232	0.963
Rapgef6	-1.43	0.077	1233	0.963
Iapp	-1.42	0.0771	1234	0.963
Pcna	-1.42	0.0773	1235	0.963
Ccdc28a	-1.42	0.0774	1236	0.963
Gh	-1.42	0.0775	1237	0.963
2210407C18Rik	-1.42	0.0776	1238	0.963
Gpr179	-1.42	0.0776	1239	0.963
Olfr122	-1.42	0.0777	1240	0.963
Lrrc41	-1.42	0.0778	1241	0.963
Eddm3b	-1.42	0.0779	1242	0.963
Slc24a2	-1.42	0.0781	1243	0.963
Scnm1	-1.42	0.0783	1244	0.963
AU019823	-1.42	0.0783	1245	0.963
Olfr159	-1.42	0.0783	1246	0.963
Nt5c2	-1.42	0.0784	1247	0.963
Ndufb7	-1.42	0.0784	1248	0.963
Me3	-1.42	0.0784	1249	0.963
Mettl14	-1.42	0.0785	1250	0.963
Rrp1b	-1.42	0.0785	1251	0.963
Igfbp5	-1.41	0.0786	1252	0.963
Bckdha	-1.41	0.0787	1253	0.963
Coq3	-1.41	0.0789	1254	0.963
Cnih2	-1.41	0.0789	1255	0.963
Pank2	-1.41	0.0789	1256	0.963
Cand2	-1.41	0.0791	1257	0.963
Polg	-1.41	0.0794	1258	0.963
H2-Ab1	-1.41	0.0794	1259	0.963
Kpna2	-1.41	0.0795	1260	0.963
Lin28b	-1.41	0.0796	1261	0.963
Dnttip1	-1.41	0.0796	1262	0.963
Aasdhppt	-1.41	0.0797	1263	0.963
Rac2	-1.41	0.0797	1264	0.963
Cdkn2b	-1.41	0.0797	1265	0.963
Derl2	-1.41	0.0798	1266	0.963
RP23-457J22.1	-1.41	0.0798	1267	0.963
Map3k3	-1.41	0.0799	1268	0.963
Nthl1	-1.41	0.0799	1269	0.963
Bhlhe23	-1.4	0.08	1270	0.963
Rad54l2	-1.4	0.0802	1271	0.963
Slc24a1	-1.4	0.0803	1272	0.963
Olfr574	-1.4	0.0803	1273	0.963
Eif3j1	-1.4	0.0803	1274	0.963
Gpsm1	-1.4	0.0803	1275	0.963
Brca2	-1.4	0.0805	1276	0.963
Ube2b	-1.4	0.0806	1277	0.963
Slc5a11	-1.4	0.0807	1278	0.963
Chrd	-1.4	0.0808	1279	0.963
Tmprss12	-1.4	0.0808	1280	0.963
Tpgs1	-1.4	0.0809	1281	0.963
Cbx2	-1.4	0.0811	1282	0.963
Olfr1377	-1.4	0.0811	1283	0.963
Bclaf1	-1.4	0.0811	1284	0.963
Cyp26b1	-1.4	0.0811	1285	0.963
Pth1r	-1.4	0.0812	1286	0.963
Ephx4	-1.4	0.0812	1287	0.963
Adcy2	-1.4	0.0813	1288	0.963
Znfx1	-1.4	0.0813	1289	0.963
Sar1b	-1.4	0.0813	1290	0.963
Peo1	-1.4	0.0814	1291	0.963
Cpt1a	-1.4	0.0814	1292	0.963
Serpinb3d	-1.4	0.0815	1293	0.963
Eci1	-1.4	0.0815	1294	0.963
Ccsap	-1.4	0.0815	1295	0.963
Galnt14	-1.4	0.0815	1296	0.963
Kynu	-1.39	0.0815	1297	0.963
Wdr91	-1.39	0.0816	1298	0.963
Zfp119b	-1.39	0.0817	1299	0.963
Tifab	-1.39	0.082	1300	0.963
Rps3a1	-1.39	0.0821	1301	0.963
Trpc1	-1.39	0.0821	1302	0.963
Dnajc18	-1.39	0.0821	1303	0.963
Wdr70	-1.39	0.0821	1304	0.963
Rpgrip1	-1.39	0.0822	1305	0.963
Rgs20	-1.39	0.0824	1306	0.963
Ankrd42	-1.39	0.0824	1307	0.963
Olfr791	-1.39	0.0826	1308	0.963
Gabra4	-1.39	0.0827	1309	0.963
Slc23a1	-1.39	0.0828	1310	0.963
Ltc4s	-1.39	0.0828	1311	0.963
Hist1h2aa	-1.39	0.0829	1312	0.963
Cxxc5	-1.39	0.0829	1313	0.963
4930558K02Rik	-1.39	0.083	1314	0.963
Birc3	-1.39	0.083	1315	0.963
Sgol2a	-1.39	0.083	1316	0.963
Emcn	-1.39	0.083	1317	0.963
Dgke	-1.39	0.083	1318	0.963
Cyp7a1	-1.39	0.083	1319	0.963
S100a10	-1.38	0.0831	1320	0.963
Zmpste24	-1.38	0.0831	1321	0.963
Gimap7	-1.38	0.0832	1322	0.963
Olfr6	-1.38	0.0833	1323	0.963
Sema7a	-1.38	0.0834	1324	0.963
Abca12	-1.38	0.0835	1325	0.963
Stk32c	-1.38	0.0835	1326	0.963
Fbxw17	-1.38	0.0836	1327	0.963
Rogdi	-1.38	0.0836	1328	0.963
Nt5dc3	-1.38	0.0836	1329	0.963
Rraga	-1.38	0.0836	1330	0.963
Nanos3	-1.38	0.0836	1331	0.963
Rsad1	-1.38	0.0837	1332	0.963
Rtcb	-1.38	0.0838	1333	0.963
Myo9a	-1.38	0.0838	1334	0.963
Ankrd60	-1.38	0.0838	1335	0.963
Kcnn1	-1.38	0.084	1336	0.963
Syn1	-1.38	0.084	1337	0.963
Pros1	-1.38	0.0841	1338	0.963
Degs1	-1.38	0.0841	1339	0.963
N4bp3	-1.38	0.0841	1340	0.963
Prss38	-1.38	0.0844	1341	0.963
Col19a1	-1.38	0.0845	1342	0.963
Arid3c	-1.37	0.0846	1343	0.963
Vmn1r235	-1.37	0.0846	1344	0.963
Pcolce2	-1.37	0.0846	1345	0.963
Cnot11	-1.37	0.0847	1346	0.963
Polrmt	-1.37	0.0847	1347	0.963
Dnajb3	-1.37	0.0848	1348	0.963
Eif4a1	-1.37	0.085	1349	0.963
Mrpl54	-1.37	0.085	1350	0.963
Msl3	-1.37	0.0851	1351	0.963
Gm595	-1.37	0.0851	1352	0.963
Rpusd2	-1.37	0.0852	1353	0.963
Susd4	-1.37	0.0853	1354	0.963
Abi1	-1.37	0.0854	1355	0.963
Gabra1	-1.37	0.0854	1356	0.963
Ddx10	-1.37	0.0855	1357	0.963
Rabep2	-1.37	0.0855	1358	0.963
Ctsg	-1.37	0.0856	1359	0.963
Prss32	-1.37	0.0857	1360	0.963
Setmar	-1.37	0.0858	1361	0.963
Cct6b	-1.37	0.0858	1362	0.963
Dnajb7	-1.37	0.0859	1363	0.963
Olfr665	-1.37	0.0859	1364	0.963
Lrriq4	-1.37	0.0859	1365	0.963
Kif3b	-1.37	0.0859	1366	0.963
Znhit3	-1.37	0.086	1367	0.963
Echdc1	-1.37	0.086	1368	0.963
Cox10	-1.37	0.086	1369	0.963
Prop1	-1.37	0.0861	1370	0.963
Gne	-1.36	0.0861	1371	0.963
Scamp1	-1.36	0.0862	1372	0.963
Dnajb1	-1.36	0.0863	1373	0.963
Foxb1	-1.36	0.0863	1374	0.963
Znrd1	-1.36	0.0864	1375	0.963
Wbscr17	-1.36	0.0865	1376	0.963
Mcf2l	-1.36	0.0865	1377	0.963
BC048403	-1.36	0.0865	1378	0.963
Slc6a1	-1.36	0.0867	1379	0.963
Gtpbp3	-1.36	0.0868	1380	0.963
Lrch2	-1.36	0.0869	1381	0.963
Utp15	-1.36	0.0869	1382	0.963
Osgep	-1.36	0.0869	1383	0.963
Nxnl2	-1.36	0.0871	1384	0.963
Hypk	-1.36	0.0871	1385	0.963
Gpr107	-1.36	0.0872	1386	0.963
Osgepl1	-1.36	0.0873	1387	0.963
Zfp874a	-1.36	0.0873	1388	0.963
Slc30a5	-1.36	0.0875	1389	0.963
1700034J05Rik	-1.36	0.0875	1390	0.963
Olfr381	-1.35	0.0877	1391	0.963
2310079G19Rik	-1.35	0.0878	1392	0.963
Pom121l2	-1.35	0.0879	1393	0.963
Dusp4	-1.35	0.088	1394	0.963
Pim2	-1.35	0.0881	1395	0.963
Bst1	-1.35	0.0881	1396	0.963
Smr3a	-1.35	0.0882	1397	0.963
Polr3c	-1.35	0.0882	1398	0.963
Aggf1	-1.35	0.0882	1399	0.963
Abi3bp	-1.35	0.0882	1400	0.963
Fbxo15	-1.35	0.0883	1401	0.963
Nupl1	-1.35	0.0883	1402	0.963
Hmgn5	-1.35	0.0883	1403	0.963
Txnl1	-1.35	0.0883	1404	0.963
Atp6ap1l	-1.35	0.0884	1405	0.963
Ddx3x	-1.35	0.0884	1406	0.963
Psmb11	-1.35	0.0884	1407	0.963
Cfap43	-1.35	0.0885	1408	0.963
Usp21	-1.35	0.0886	1409	0.963
Fkbp8	-1.35	0.0886	1410	0.963
Acrv1	-1.35	0.0887	1411	0.963
Boc	-1.35	0.0887	1412	0.963
Acot13	-1.35	0.0889	1413	0.963
Afp	-1.35	0.0889	1414	0.963
Prkra	-1.35	0.089	1415	0.963
Arhgap19	-1.35	0.0891	1416	0.963
Zbtb7c	-1.35	0.0891	1417	0.963
2310061N02Rik	-1.35	0.0891	1418	0.963
Ndufb6	-1.35	0.0893	1419	0.963
Vbp1	-1.34	0.0894	1420	0.963
Mutyh	-1.34	0.0897	1421	0.963
Serpinf2	-1.34	0.0899	1422	0.963
Iqcd	-1.34	0.09	1423	0.963
Mrps9	-1.34	0.0901	1424	0.963
A830031A19Rik	-1.34	0.0902	1425	0.963
Pla2g12b	-1.34	0.0904	1426	0.963
Spata31	-1.34	0.0907	1427	0.963
Gnas	-1.34	0.0907	1428	0.963
Cox4i1	-1.34	0.0908	1429	0.963
Rimbp3	-1.34	0.0908	1430	0.963
Ifngr2	-1.34	0.0909	1431	0.963
Casq1	-1.33	0.091	1432	0.963
Tmem44	-1.33	0.0911	1433	0.963
Npy4r	-1.33	0.0912	1434	0.963
Rtp1	-1.33	0.0912	1435	0.963
Esm1	-1.33	0.0913	1436	0.963
Zic5	-1.33	0.0913	1437	0.963
Wnt1	-1.33	0.0913	1438	0.963
Abcd1	-1.33	0.0913	1439	0.963
Usp28	-1.33	0.0914	1440	0.963
Col15a1	-1.33	0.0915	1441	0.963
Srpr	-1.33	0.0915	1442	0.963
Zfp92	-1.33	0.0915	1443	0.963
Gbp9	-1.33	0.0916	1444	0.963
Dnajc7	-1.33	0.0916	1445	0.963
Pgam2	-1.33	0.0916	1446	0.963
Slc39a7	-1.33	0.0916	1447	0.963
Pip	-1.33	0.0916	1448	0.963
Snapin	-1.33	0.0917	1449	0.963
Pycr1	-1.33	0.0919	1450	0.963
Ap3d1	-1.33	0.0919	1451	0.963
Vmn1r17	-1.33	0.092	1452	0.963
Ctcf	-1.33	0.0921	1453	0.963
Kirrel	-1.33	0.0921	1454	0.963
Dnajc11	-1.33	0.0922	1455	0.963
Il11	-1.33	0.0924	1456	0.963
Ttc30b	-1.33	0.0924	1457	0.963
Khdc3	-1.33	0.0926	1458	0.963
Hacd1	-1.32	0.0926	1459	0.963
Ptma	-1.32	0.0927	1460	0.963
Ccdc150	-1.32	0.0932	1461	0.963
Nfs1	-1.32	0.0932	1462	0.963
Zdhhc14	-1.32	0.0932	1463	0.963
Vps54	-1.32	0.0932	1464	0.963
Guca1b	-1.32	0.0932	1465	0.963
Dirc2	-1.32	0.0933	1466	0.963
Chsy1	-1.32	0.0933	1467	0.963
Extl1	-1.32	0.0933	1468	0.963
Cldn5	-1.32	0.0934	1469	0.963
Dlx4	-1.32	0.0934	1470	0.963
Stk16	-1.32	0.0935	1471	0.963
Rasl11a	-1.32	0.0935	1472	0.963
Olfr1391	-1.32	0.0938	1473	0.963
Megf6	-1.32	0.0939	1474	0.963
Cd2ap	-1.32	0.0939	1475	0.963
Taar2	-1.32	0.0939	1476	0.963
Cdadc1	-1.32	0.094	1477	0.963
Dpysl5	-1.32	0.0941	1478	0.963
Parp8	-1.32	0.0942	1479	0.963
Rabggtb	-1.32	0.0942	1480	0.963
Adamts20	-1.32	0.0942	1481	0.963
Gcsh	-1.31	0.0943	1482	0.963
Upk1b	-1.31	0.0946	1483	0.963
Cdh22	-1.31	0.0948	1484	0.963
Rab11fip4	-1.31	0.0949	1485	0.963
Mtrf1l	-1.31	0.0949	1486	0.963
Tmem151b	-1.31	0.095	1487	0.963
Uaca	-1.31	0.0952	1488	0.963
Tspyl4	-1.31	0.0953	1489	0.963
Kctd13	-1.31	0.0953	1490	0.963
Mettl4	-1.31	0.0955	1491	0.963
Acad9	-1.31	0.0955	1492	0.963
Matk	-1.31	0.0959	1493	0.963
Agk	-1.3	0.0962	1494	0.963
9530053A07Rik	-1.3	0.0962	1495	0.963
Slc38a6	-1.3	0.0962	1496	0.963
4931429L15Rik	-1.3	0.0964	1497	0.963
Olfr1375	-1.3	0.0964	1498	0.963
Glul	-1.3	0.0964	1499	0.963
4932438H23Rik	-1.3	0.0964	1500	0.963
Pgm5	-1.3	0.0964	1501	0.963
E4f1	-1.3	0.0965	1502	0.963
Zdhhc12	-1.3	0.0965	1503	0.963
Cacng1	-1.3	0.0965	1504	0.963
Tnfsf11	-1.3	0.0966	1505	0.963
Synpo	-1.3	0.0967	1506	0.963
Tmem167	-1.3	0.0968	1507	0.963
Slc22a2	-1.3	0.0968	1508	0.963
Mpzl1	-1.3	0.0968	1509	0.963
Txnrd2	-1.3	0.0969	1510	0.963
Gjc2	-1.3	0.097	1511	0.963
Osbpl8	-1.3	0.0971	1512	0.963
Chm	-1.3	0.0972	1513	0.963
Pprc1	-1.3	0.0973	1514	0.963
Spink2	-1.3	0.0975	1515	0.963
Prm1	-1.3	0.0975	1516	0.963
Sec16a	-1.3	0.0975	1517	0.963
Usp30	-1.3	0.0976	1518	0.963
Ctdsp1	-1.29	0.0977	1519	0.963
Agr3	-1.29	0.0978	1520	0.963
Fut4	-1.29	0.0979	1521	0.963
Psme2	-1.29	0.0981	1522	0.963
Itpk1	-1.29	0.0981	1523	0.963
Igdcc3	-1.29	0.0981	1524	0.963
Rsf1	-1.29	0.0982	1525	0.963
Tnpo1	-1.29	0.0982	1526	0.963
Immp2l	-1.29	0.0982	1527	0.963
Lgr6	-1.29	0.0982	1528	0.963
Hivep1	-1.29	0.0983	1529	0.963
Otol1	-1.29	0.0983	1530	0.963
Rnf216	-1.29	0.0983	1531	0.963
Tma16	-1.29	0.0985	1532	0.963
Adamts5	-1.29	0.0985	1533	0.963
Ngef	-1.29	0.0985	1534	0.963
Id2	-1.29	0.0986	1535	0.963
Pcdh19	-1.29	0.0986	1536	0.963
Aldh3b3	-1.29	0.0987	1537	0.963
Timm50	-1.29	0.0987	1538	0.963
1700018B08Rik	-1.29	0.0989	1539	0.963
Rpl7l1	-1.29	0.099	1540	0.963
Bcl2l11	-1.29	0.099	1541	0.963
Fam126a	-1.29	0.0991	1542	0.963
Ddx23	-1.29	0.0992	1543	0.963
Mfsd6l	-1.29	0.0992	1544	0.963
Crygn	-1.29	0.0992	1545	0.963
Tmem181a	-1.29	0.0993	1546	0.963
Arhgap21	-1.29	0.0993	1547	0.963
Tmem8c	-1.28	0.0995	1548	0.963
Sh2d4b	-1.28	0.0995	1549	0.963
Zbtb12	-1.28	0.0996	1550	0.963
Pla2g4c	-1.28	0.1	1551	0.963
Camta1	-1.28	0.1	1552	0.963
Adra1a	-1.28	0.1	1553	0.963
Cd226	-1.28	0.1	1554	0.963
Arvcf	-1.28	0.1	1555	0.963
D930020B18Rik	-1.28	0.1	1556	0.963
Pcdh11x	-1.28	0.1	1557	0.963
Eva1a	-1.28	0.1	1558	0.963
BC030500	-1.28	0.1	1559	0.963
Bod1	-1.28	0.101	1560	0.963
Pdss2	-1.28	0.101	1561	0.963
Efna2	-1.28	0.101	1562	0.963
Mtx2	-1.28	0.101	1563	0.963
Krtap9-1	-1.28	0.101	1564	0.963
Cd276	-1.28	0.101	1565	0.963
Tmprss7	-1.28	0.101	1566	0.963
Frmd5	-1.28	0.101	1567	0.963
Fam25c	-1.28	0.101	1568	0.963
Klhl15	-1.27	0.101	1569	0.963
Nfia	-1.27	0.101	1570	0.963
Tgfbr2	-1.27	0.101	1571	0.963
Slc4a10	-1.27	0.101	1572	0.963
Stk39	-1.27	0.101	1573	0.963
Pdzd8	-1.27	0.102	1574	0.963
Dcdc2b	-1.27	0.102	1575	0.963
Sval2	-1.27	0.102	1576	0.963
Nifk	-1.27	0.102	1577	0.963
Mrpl33	-1.27	0.102	1578	0.963
Arhgef1	-1.27	0.102	1579	0.963
Mogat2	-1.27	0.102	1580	0.963
Col26a1	-1.27	0.102	1581	0.963
Vmn2r93	-1.27	0.102	1582	0.963
Dnaaf3	-1.27	0.102	1583	0.963
Flna	-1.27	0.102	1584	0.963
Mlf1	-1.27	0.102	1585	0.963
Fbl	-1.27	0.102	1586	0.963
Pfkp	-1.27	0.102	1587	0.963
Zdbf2	-1.27	0.102	1588	0.963
Sesn2	-1.27	0.102	1589	0.963
Heca	-1.27	0.102	1590	0.963
Tmem2	-1.27	0.103	1591	0.963
Mrgbp	-1.27	0.103	1592	0.963
Rtn4	-1.27	0.103	1593	0.963
Sec14l4	-1.27	0.103	1594	0.963
Cd200r2	-1.27	0.103	1595	0.963
Gm6583	-1.27	0.103	1596	0.963
Rps14	-1.27	0.103	1597	0.963
D17Wsu92e	-1.27	0.103	1598	0.963
Ccser2	-1.27	0.103	1599	0.963
Top1mt	-1.27	0.103	1600	0.963
A630095E13Rik	-1.26	0.103	1601	0.963
Dld	-1.26	0.103	1602	0.963
Elof1	-1.26	0.103	1603	0.963
Ap2b1	-1.26	0.103	1604	0.963
Rpl11	-1.26	0.103	1605	0.963
Plk2	-1.26	0.103	1606	0.963
Tcp11	-1.26	0.103	1607	0.963
Bin1	-1.26	0.104	1608	0.963
Sugt1	-1.26	0.104	1609	0.963
Pdcd5	-1.26	0.104	1610	0.963
Ankrd63	-1.26	0.104	1611	0.963
Chd1l	-1.26	0.104	1612	0.963
Txn1	-1.26	0.104	1613	0.963
Olfr493	-1.26	0.104	1614	0.963
Drg2	-1.26	0.104	1615	0.963
Adora2b	-1.26	0.104	1616	0.963
Fbxl7	-1.26	0.104	1617	0.963
Dph2	-1.26	0.104	1618	0.963
Mak16	-1.26	0.105	1619	0.963
Arhgef28	-1.26	0.105	1620	0.963
Map3k5	-1.25	0.105	1621	0.963
Spa17	-1.25	0.105	1622	0.963
1110002E22Rik	-1.25	0.105	1623	0.963
Aadacl2	-1.25	0.105	1624	0.963
Dhrs9	-1.25	0.105	1625	0.963
Adcy9	-1.25	0.105	1626	0.963
Dgkq	-1.25	0.105	1627	0.963
Fam214a	-1.25	0.105	1628	0.963
Gpr1	-1.25	0.105	1629	0.963
Scx	-1.25	0.105	1630	0.963
Ttc23l	-1.25	0.105	1631	0.963
Crispld1	-1.25	0.105	1632	0.963
Nkain1	-1.25	0.106	1633	0.963
Crip1	-1.25	0.106	1634	0.963
Fzd2	-1.25	0.106	1635	0.963
Dhx37	-1.25	0.106	1636	0.963
Dynlt3	-1.25	0.106	1637	0.963
Hhipl1	-1.25	0.106	1638	0.963
Nampt	-1.25	0.106	1639	0.963
Vgll2	-1.25	0.106	1640	0.963
Pgrmc1	-1.25	0.106	1641	0.963
Pdgfrl	-1.25	0.106	1642	0.963
Sftpc	-1.25	0.106	1643	0.963
Kbtbd6	-1.25	0.107	1644	0.963
Ypel3	-1.25	0.107	1645	0.963
Fam47c	-1.24	0.107	1646	0.963
Cdca3	-1.24	0.107	1647	0.963
Arpc4	-1.24	0.107	1648	0.963
S100a2	-1.24	0.107	1649	0.963
Ndn	-1.24	0.107	1650	0.963
Ap5b1	-1.24	0.107	1651	0.963
Esco1	-1.24	0.107	1652	0.963
Akap8	-1.24	0.107	1653	0.963
Sugp1	-1.24	0.107	1654	0.963
Ifitm7	-1.24	0.107	1655	0.963
Il3	-1.24	0.107	1656	0.963
Luc7l	-1.24	0.107	1657	0.963
Ctla2b	-1.24	0.107	1658	0.963
Arhgap33	-1.24	0.107	1659	0.963
3110001I22Rik	-1.24	0.107	1660	0.963
Lypd8	-1.24	0.107	1661	0.963
Tbck	-1.24	0.107	1662	0.963
Per1	-1.24	0.107	1663	0.963
Cysltr1	-1.24	0.108	1664	0.963
Fgb	-1.24	0.108	1665	0.963
Cep97	-1.24	0.108	1666	0.963
Mpdu1	-1.24	0.108	1667	0.963
Smyd1	-1.24	0.108	1668	0.963
Gm20379	-1.24	0.108	1669	0.963
Oas1d	-1.24	0.108	1670	0.963
Mphosph6	-1.24	0.108	1671	0.963
Sesn1	-1.24	0.108	1672	0.963
Klhl7	-1.24	0.108	1673	0.963
Fcho2	-1.24	0.108	1674	0.963
Olfr297	-1.23	0.108	1675	0.963
Ncoa1	-1.23	0.109	1676	0.963
Dtnbp1	-1.23	0.109	1677	0.963
Nlrp1a	-1.23	0.109	1678	0.963
Mmp28	-1.23	0.109	1679	0.963
Lamc1	-1.23	0.109	1680	0.963
Fibp	-1.23	0.109	1681	0.963
Glyctk	-1.23	0.109	1682	0.963
C1qtnf4	-1.23	0.109	1683	0.963
Ric1	-1.23	0.109	1684	0.963
Retnla	-1.23	0.109	1685	0.963
Smyd5	-1.23	0.109	1686	0.963
Bcl2	-1.23	0.109	1687	0.963
2210010C04Rik	-1.23	0.109	1688	0.963
Gpc4	-1.23	0.109	1689	0.963
Pptc7	-1.23	0.11	1690	0.963
Scn3a	-1.23	0.11	1691	0.963
Tubb4b	-1.23	0.11	1692	0.963
Rab33b	-1.23	0.11	1693	0.963
Cdpf1	-1.23	0.11	1694	0.963
Slc39a10	-1.23	0.11	1695	0.963
Zfp131	-1.22	0.11	1696	0.963
Foxd1	-1.22	0.111	1697	0.963
Nkain3	-1.22	0.111	1698	0.963
Camk2d	-1.22	0.111	1699	0.963
Hs3st2	-1.22	0.111	1700	0.963
Fam63b	-1.22	0.111	1701	0.963
Ece2	-1.22	0.111	1702	0.963
Fzd5	-1.22	0.111	1703	0.963
Smg8	-1.22	0.111	1704	0.963
Klrc1	-1.22	0.111	1705	0.963
Pik3c2a	-1.22	0.111	1706	0.963
Runx1t1	-1.22	0.111	1707	0.963
Exosc10	-1.22	0.111	1708	0.963
Tsen2	-1.22	0.111	1709	0.963
Rdh9	-1.22	0.111	1710	0.963
Snx2	-1.22	0.111	1711	0.963
P2rx4	-1.22	0.111	1712	0.963
Mpi	-1.22	0.111	1713	0.963
Wdr7	-1.22	0.111	1714	0.963
Olfr993	-1.22	0.111	1715	0.963
Arpc1a	-1.22	0.111	1716	0.963
Nr0b2	-1.22	0.111	1717	0.963
Ptchd3	-1.22	0.111	1718	0.963
Ppp1r2	-1.22	0.111	1719	0.963
Mrap2	-1.22	0.112	1720	0.963
Chrna7	-1.22	0.112	1721	0.963
Yy1	-1.22	0.112	1722	0.963
Gm9996	-1.22	0.112	1723	0.963
Csnka2ip	-1.22	0.112	1724	0.963
Vamp1	-1.22	0.112	1725	0.963
Snhg11	-1.22	0.112	1726	0.963
D17H6S53E	-1.22	0.112	1727	0.963
Fhl3	-1.22	0.112	1728	0.963
Arl2	-1.21	0.112	1729	0.963
Olfr911-ps1	-1.21	0.112	1730	0.963
Ikbkg	-1.21	0.112	1731	0.963
Nlrp12	-1.21	0.112	1732	0.963
Otc	-1.21	0.113	1733	0.963
Zfp746	-1.21	0.113	1734	0.963
Nkiras2	-1.21	0.113	1735	0.963
Psph	-1.21	0.113	1736	0.963
Pcdhb3	-1.21	0.113	1737	0.963
Metrnl	-1.21	0.113	1738	0.963
Dbx2	-1.21	0.113	1739	0.963
Kcmf1	-1.21	0.113	1740	0.963
Zfp248	-1.21	0.113	1741	0.963
Chsy3	-1.21	0.113	1742	0.963
Alox5ap	-1.21	0.113	1743	0.963
Cops7a	-1.21	0.113	1744	0.963
Ostf1	-1.21	0.113	1745	0.963
Brk1	-1.21	0.113	1746	0.963
Ly75	-1.21	0.114	1747	0.963
Ube2s	-1.21	0.114	1748	0.963
Pofut2	-1.21	0.114	1749	0.963
Clec2d	-1.21	0.114	1750	0.963
Olfr570	-1.2	0.114	1751	0.963
Pcdhb9	-1.2	0.114	1752	0.963
Rapgef5	-1.2	0.114	1753	0.963
Ifi44l	-1.2	0.114	1754	0.963
Arpc1b	-1.2	0.114	1755	0.963
Spaca5	-1.2	0.115	1756	0.963
Pcdha12	-1.2	0.115	1757	0.963
Kank4	-1.2	0.115	1758	0.963
Bcl7c	-1.2	0.115	1759	0.963
Xkr9	-1.2	0.115	1760	0.963
AI606181	-1.2	0.115	1761	0.963
Smad1	-1.2	0.115	1762	0.963
Sap30	-1.2	0.115	1763	0.963
Vmn1r236	-1.2	0.115	1764	0.963
Adnp2	-1.2	0.115	1765	0.963
Gtpbp6	-1.2	0.115	1766	0.963
BC048507	-1.2	0.115	1767	0.963
Nol6	-1.2	0.115	1768	0.963
Rccd1	-1.2	0.116	1769	0.963
Myrf	-1.2	0.116	1770	0.963
Casp8	-1.2	0.116	1771	0.963
Urb2	-1.2	0.116	1772	0.963
Krt39	-1.2	0.116	1773	0.963
Snca	-1.2	0.116	1774	0.963
Sgsm2	-1.2	0.116	1775	0.963
Dhx33	-1.2	0.116	1776	0.963
Sumo2	-1.19	0.116	1777	0.963
Fbxo18	-1.19	0.116	1778	0.963
Bcl11b	-1.19	0.116	1779	0.963
Atp4a	-1.19	0.117	1780	0.963
Gldc	-1.19	0.117	1781	0.963
Ano7	-1.19	0.117	1782	0.963
Slc43a1	-1.19	0.117	1783	0.963
Lrpprc	-1.19	0.117	1784	0.963
Col4a3	-1.19	0.117	1785	0.963
Chd3	-1.19	0.117	1786	0.963
Prtn3	-1.19	0.117	1787	0.963
Spry4	-1.19	0.117	1788	0.963
Olfr167	-1.19	0.117	1789	0.963
Rangap1	-1.19	0.117	1790	0.963
Ehbp1	-1.19	0.117	1791	0.963
Tsc22d3	-1.19	0.117	1792	0.963
Ugt1a5	-1.19	0.117	1793	0.963
Epn3	-1.19	0.117	1794	0.963
Rnf2	-1.19	0.117	1795	0.963
Gm12184	-1.19	0.117	1796	0.963
Spsb4	-1.19	0.117	1797	0.963
Nol8	-1.19	0.117	1798	0.963
Slc35f6	-1.19	0.117	1799	0.963
Rgs14	-1.19	0.117	1800	0.963
Ahsa2	-1.19	0.117	1801	0.963
Aaas	-1.19	0.117	1802	0.963
Gm4788	-1.19	0.117	1803	0.963
Zbtb39	-1.19	0.117	1804	0.963
1700024P04Rik	-1.19	0.118	1805	0.963
Cacng5	-1.19	0.118	1806	0.963
Tgm1	-1.19	0.118	1807	0.963
Rybp	-1.19	0.118	1808	0.963
Rhot2	-1.19	0.118	1809	0.963
Rpl35a	-1.19	0.118	1810	0.963
Tmed10	-1.19	0.118	1811	0.963
Dpm2	-1.19	0.118	1812	0.963
Ccr2	-1.18	0.118	1813	0.963
Gm4944	-1.18	0.118	1814	0.963
Retnlg	-1.18	0.118	1815	0.963
Zfp251	-1.18	0.118	1816	0.963
Syk	-1.18	0.118	1817	0.963
Pou1f1	-1.18	0.119	1818	0.963
Ahnak	-1.18	0.119	1819	0.963
4930538K18Rik	-1.18	0.119	1820	0.963
Vmn2r56	-1.18	0.119	1821	0.963
Krtap21-1	-1.18	0.119	1822	0.963
Gfi1b	-1.18	0.119	1823	0.963
Aurka	-1.18	0.119	1824	0.963
Dars	-1.18	0.119	1825	0.963
U2af1	-1.18	0.12	1826	0.963
Wdr24	-1.18	0.12	1827	0.963
Lsm1	-1.18	0.12	1828	0.963
Naa50	-1.18	0.12	1829	0.963
Frzb	-1.18	0.12	1830	0.963
Psg22	-1.18	0.12	1831	0.963
Olfr1055	-1.17	0.12	1832	0.963
Taar7b	-1.17	0.12	1833	0.963
Cuedc1	-1.17	0.12	1834	0.963
Mettl5	-1.17	0.12	1835	0.963
St6gal2	-1.17	0.12	1836	0.963
Cflar	-1.17	0.12	1837	0.963
1700092M07Rik	-1.17	0.12	1838	0.963
Ccdc152	-1.17	0.12	1839	0.963
Fgd3	-1.17	0.12	1840	0.963
Fam71a	-1.17	0.12	1841	0.963
Kcnip1	-1.17	0.12	1842	0.963
Ube2v2	-1.17	0.12	1843	0.963
Bpifc	-1.17	0.12	1844	0.963
Rabggta	-1.17	0.12	1845	0.963
Poglut1	-1.17	0.12	1846	0.963
Tnfsf18	-1.17	0.121	1847	0.963
Mgll	-1.17	0.121	1848	0.963
Macrod2	-1.17	0.121	1849	0.963
Eif3i	-1.17	0.121	1850	0.963
Ddc	-1.17	0.121	1851	0.963
B020004C17Rik	-1.17	0.121	1852	0.963
Aph1c	-1.17	0.121	1853	0.963
Bloc1s2	-1.17	0.121	1854	0.963
Cdan1	-1.17	0.121	1855	0.963
Ap2a2	-1.17	0.121	1856	0.963
Plch1	-1.17	0.121	1857	0.963
Olfr1101	-1.17	0.121	1858	0.963
Dyrk2	-1.17	0.121	1859	0.963
Vmn2r104	-1.17	0.121	1860	0.963
Hils1	-1.17	0.121	1861	0.963
Slc25a19	-1.17	0.121	1862	0.963
Cps1	-1.17	0.122	1863	0.963
Mynn	-1.17	0.122	1864	0.963
Fut8	-1.17	0.122	1865	0.963
Wdr90	-1.17	0.122	1866	0.963
Neu1	-1.17	0.122	1867	0.963
Tgfbrap1	-1.17	0.122	1868	0.963
Rapsn	-1.17	0.122	1869	0.963
Dlx6	-1.17	0.122	1870	0.963
Sim2	-1.17	0.122	1871	0.963
Ptrh1	-1.17	0.122	1872	0.963
Zfp296	-1.16	0.122	1873	0.963
Krtap26-1	-1.16	0.122	1874	0.963
Gpr89	-1.16	0.122	1875	0.963
Gpr153	-1.16	0.122	1876	0.963
Tex30	-1.16	0.122	1877	0.963
Gm19965	-1.16	0.122	1878	0.963
Txndc11	-1.16	0.122	1879	0.963
Sar1a	-1.16	0.122	1880	0.963
Olfr433	-1.16	0.122	1881	0.963
Myom2	-1.16	0.123	1882	0.963
Plekhs1	-1.16	0.123	1883	0.963
Vmn1r204	-1.16	0.123	1884	0.963
Id3	-1.16	0.123	1885	0.963
Zfp930	-1.16	0.123	1886	0.963
Cntn3	-1.16	0.123	1887	0.963
Gm8251	-1.16	0.123	1888	0.963
Enpp3	-1.16	0.123	1889	0.963
Tpm3	-1.16	0.123	1890	0.963
Ugt1a6b	-1.16	0.123	1891	0.963
Zc3hav1l	-1.16	0.123	1892	0.963
Sco1	-1.16	0.123	1893	0.963
Sgcb	-1.16	0.123	1894	0.963
Rbmx	-1.16	0.123	1895	0.963
Kif13a	-1.16	0.124	1896	0.963
Proser2	-1.16	0.124	1897	0.963
Foxp3	-1.16	0.124	1898	0.963
Psma4	-1.16	0.124	1899	0.963
Txn2	-1.15	0.124	1900	0.963
Polr3b	-1.15	0.124	1901	0.963
Glt6d1	-1.15	0.124	1902	0.963
Gm933	-1.15	0.124	1903	0.963
Klhl31	-1.15	0.124	1904	0.963
Rfc5	-1.15	0.124	1905	0.963
Rcvrn	-1.15	0.124	1906	0.963
Zranb3	-1.15	0.124	1907	0.963
Pcbd1	-1.15	0.124	1908	0.963
Tas2r130	-1.15	0.124	1909	0.963
Ankfy1	-1.15	0.125	1910	0.963
Nudt16	-1.15	0.125	1911	0.963
1700024P16Rik	-1.15	0.125	1912	0.963
Zfp628	-1.15	0.125	1913	0.963
Rrnad1	-1.15	0.125	1914	0.963
Slc25a46	-1.15	0.125	1915	0.963
Serpinb10	-1.15	0.125	1916	0.963
Gltscr1l	-1.15	0.125	1917	0.963
Pgd	-1.15	0.125	1918	0.963
Olfr1320	-1.15	0.125	1919	0.963
Sbk1	-1.15	0.125	1920	0.963
Dpm1	-1.15	0.126	1921	0.963
Ggnbp2	-1.15	0.126	1922	0.963
Mtl5	-1.15	0.126	1923	0.963
Armc6	-1.15	0.126	1924	0.963
Itga1	-1.15	0.126	1925	0.963
Radil	-1.15	0.126	1926	0.963
Cyp2d12	-1.15	0.126	1927	0.963
Mmp11	-1.15	0.126	1928	0.963
Gnai2	-1.15	0.126	1929	0.963
Olfr670	-1.15	0.126	1930	0.963
9130213A22Rik	-1.15	0.126	1931	0.963
Nt5dc2	-1.14	0.126	1932	0.963
Tcstv1	-1.14	0.126	1933	0.963
Atp6v0e	-1.14	0.126	1934	0.963
Ppfia1	-1.14	0.127	1935	0.963
Mtmr2	-1.14	0.127	1936	0.963
Sdad1	-1.14	0.127	1937	0.963
Ttc17	-1.14	0.127	1938	0.963
Gpr173	-1.14	0.127	1939	0.963
Atp6v0a4	-1.14	0.127	1940	0.963
Tmem170b	-1.14	0.127	1941	0.963
Tspan2	-1.14	0.127	1942	0.963
Zfp777	-1.14	0.127	1943	0.963
Ntan1	-1.14	0.127	1944	0.963
Ifi202b	-1.14	0.127	1945	0.963
Hrct1	-1.14	0.127	1946	0.963
S100a3	-1.14	0.127	1947	0.963
Mospd1	-1.14	0.128	1948	0.963
Tmem169	-1.14	0.128	1949	0.963
Il1a	-1.14	0.128	1950	0.963
Dusp3	-1.14	0.128	1951	0.963
Gm12166	-1.14	0.128	1952	0.963
H2-Oa	-1.13	0.128	1953	0.963
Camk4	-1.13	0.128	1954	0.963
Olfr857	-1.13	0.128	1955	0.963
Phf5a	-1.13	0.128	1956	0.963
Tcf4	-1.13	0.128	1957	0.963
Prl3a1	-1.13	0.128	1958	0.963
Sumo3	-1.13	0.128	1959	0.963
Efna3	-1.13	0.129	1960	0.963
Wnt10b	-1.13	0.129	1961	0.963
Olfr1445	-1.13	0.129	1962	0.963
C2cd4b	-1.13	0.129	1963	0.963
Bad	-1.13	0.129	1964	0.963
Igfbp7	-1.13	0.129	1965	0.963
Ppp1r3e	-1.13	0.129	1966	0.963
Mepe	-1.13	0.129	1967	0.963
Oxct1	-1.13	0.129	1968	0.963
Atl3	-1.13	0.129	1969	0.963
Pmaip1	-1.13	0.129	1970	0.963
Clpp	-1.13	0.129	1971	0.963
Amigo3	-1.13	0.13	1972	0.963
Olfr906	-1.13	0.13	1973	0.963
Cftr	-1.13	0.13	1974	0.963
Hoxc8	-1.13	0.13	1975	0.963
Olfr810	-1.13	0.13	1976	0.963
Dcaf12	-1.13	0.13	1977	0.963
Gnb2l1	-1.13	0.13	1978	0.963
Hmgcr	-1.13	0.13	1979	0.963
Gm28051	-1.13	0.13	1980	0.963
Phospho2	-1.13	0.13	1981	0.963
Olfr206	-1.13	0.13	1982	0.963
Ecm1	-1.13	0.13	1983	0.963
Peli3	-1.13	0.13	1984	0.963
Apcs	-1.13	0.13	1985	0.963
Il2ra	-1.13	0.13	1986	0.963
Snapc3	-1.13	0.13	1987	0.963
Zbtb11	-1.13	0.13	1988	0.963
Cebpe	-1.13	0.13	1989	0.963
Olfr224	-1.12	0.13	1990	0.963
Wnt7a	-1.12	0.13	1991	0.963
Phb2	-1.12	0.13	1992	0.963
Hand1	-1.12	0.131	1993	0.963
Twf2	-1.12	0.131	1994	0.963
Sytl3	-1.12	0.131	1995	0.963
Apopt1	-1.12	0.131	1996	0.963
Wfdc2	-1.12	0.131	1997	0.963
C1qtnf9	-1.12	0.131	1998	0.963
Olfr432	-1.12	0.131	1999	0.963
[truncated: 17,463 more rows]

## Sheet: EMT6
GENE	normZ	pval_synth	rank_synth	fdr_synth
Cd47	-17.23	7.63e-67	1	1.48e-62
Dnajc13	-8.32	4.37e-17	2	4.25e-13
Pdcl	-5.21	9.59e-08	3	0.000622
Nf2	-5.07	2.03e-07	4	0.000987
Bcl10	-5.01	2.74e-07	5	0.00107
Sppl3	-4.75	9.95e-07	6	0.00323
Ube2m	-4.49	3.56e-06	7	0.0099
Lpar1	-4.26	1.02e-05	8	0.0249
Cebpb	-4.2	1.32e-05	9	0.0286
Psmd3	-4.17	1.51e-05	10	0.0294
Sephs1	-4.04	2.7e-05	11	0.0478
Emc3	-4.02	2.96e-05	12	0.048
Fam107b	-3.92	4.34e-05	13	0.065
Keap1	-3.76	8.61e-05	14	0.12
Fam196b	-3.74	9.33e-05	15	0.121
Cnot10	-3.69	0.000111	16	0.121
Zfp91	-3.68	0.000116	17	0.121
Cbwd1	-3.68	0.000117	18	0.121
Arid1a	-3.68	0.000118	19	0.121
Gng5	-3.56	0.000185	20	0.18
Gpr89	-3.54	0.000199	21	0.185
Pde5a	-3.48	0.000249	22	0.22
Lztr1	-3.46	0.000271	23	0.229
Stard13	-3.42	0.000316	24	0.256
Pigz	-3.38	0.000357	25	0.278
Olfr561	-3.36	0.000387	26	0.282
Actr3	-3.36	0.000391	27	0.282
Aip	-3.34	0.000423	28	0.292
Eif3l	-3.33	0.000436	29	0.292
Rnf146	-3.29	0.000503	30	0.326
Mok	-3.28	0.000523	31	0.328
Heyl	-3.27	0.000547	32	0.332
Ggps1	-3.25	0.000581	33	0.342
Dph2	-3.17	0.00075	34	0.42
Ambra1	-3.17	0.000773	35	0.42
Siglech	-3.16	0.000784	36	0.42
Fignl2	-3.15	0.000806	37	0.42
Kmt2d	-3.15	0.000828	38	0.42
Ncl	-3.14	0.000842	39	0.42
Paxbp1	-3.13	0.000863	40	0.42
Lpcat2b	-3.12	0.000893	41	0.423
Emc6	-3.11	0.000924	42	0.423
Ncor2	-3.11	0.000936	43	0.423
Eif5a	-3.08	0.00102	44	0.443
Ubr5	-3.08	0.00104	45	0.443
Hspa13	-3.08	0.00105	46	0.443
Vma21	-3.07	0.00107	47	0.443
Mycn	-3.06	0.00111	48	0.449
Slc38a2	-3.05	0.00113	49	0.449
Bhlhb9	-3.02	0.00127	50	0.492
Stk39	-3.01	0.00129	51	0.492
Mos	-3	0.00137	52	0.51
Sav1	-2.99	0.00139	53	0.51
Ptpru	-2.98	0.00143	54	0.514
Tmem191c	-2.98	0.00145	55	0.514
Impg2	-2.97	0.00151	56	0.525
Rp9	-2.96	0.00156	57	0.531
Rragd	-2.95	0.00159	58	0.533
Crb1	-2.94	0.00162	59	0.534
Cul3	-2.94	0.00166	60	0.538
Map2k5	-2.93	0.00169	61	0.538
Gm572	-2.93	0.00172	62	0.538
Cast	-2.91	0.00179	63	0.553
Lcn10	-2.9	0.00186	64	0.558
Gm8973	-2.9	0.00186	65	0.558
Cdc42	-2.89	0.00195	66	0.562
Fmo4	-2.88	0.00196	67	0.562
Ttll12	-2.88	0.00197	68	0.562
Nr2e1	-2.88	0.00199	69	0.562
Mpeg1	-2.87	0.00206	70	0.573
Arpc2	-2.86	0.00214	71	0.585
Smarcal1	-2.85	0.00217	72	0.585
1700013G24Rik	-2.85	0.0022	73	0.585
Sult4a1	-2.84	0.00228	74	0.589
Ptgis	-2.83	0.00231	75	0.589
Vangl1	-2.83	0.00232	76	0.589
Phf20l1	-2.83	0.00233	77	0.589
Mastl	-2.82	0.00241	78	0.602
Gnb2	-2.81	0.00249	79	0.613
Agpat3	-2.8	0.00252	80	0.613
Gm19965	-2.79	0.00261	81	0.62
Commd10	-2.79	0.00261	82	0.62
Slc24a2	-2.78	0.00274	83	0.636
Cdkn2c	-2.77	0.00278	84	0.636
Lmod1	-2.77	0.0028	85	0.636
Cited2	-2.77	0.00283	86	0.636
BC051019	-2.76	0.00291	87	0.636
Olfr868	-2.76	0.00291	88	0.636
Kcnq1	-2.75	0.00294	89	0.636
Zbtb43	-2.75	0.00294	90	0.636
Alox8	-2.75	0.003	91	0.636
Nop56	-2.75	0.00301	92	0.636
Fubp3	-2.74	0.00305	93	0.637
Nhsl2	-2.74	0.00308	94	0.637
Dok1	-2.72	0.00326	95	0.648
Cdh22	-2.72	0.00327	96	0.648
Olfr1052	-2.72	0.0033	97	0.648
Zranb1	-2.71	0.00334	98	0.648
Wdr81	-2.71	0.00335	99	0.648
Khdrbs1	-2.71	0.00339	100	0.648
Zcchc3	-2.71	0.00339	101	0.648
Mecp2	-2.71	0.0034	102	0.648
Tubb4a	-2.7	0.00343	103	0.648
Tpm3-rs7	-2.7	0.00346	104	0.648
Ska2	-2.69	0.00359	105	0.665
Hapln1	-2.69	0.00362	106	0.665
Zfp608	-2.68	0.00368	107	0.669
Rbfox1	-2.67	0.00374	108	0.669
Sec22b	-2.67	0.00379	109	0.669
Scap	-2.67	0.0038	110	0.669
Kin	-2.67	0.00381	111	0.669
Olfr235	-2.65	0.00397	112	0.677
Pdxk	-2.65	0.004	113	0.677
Sipa1	-2.65	0.00401	114	0.677
B3gat1	-2.64	0.0041	115	0.677
Wnt9b	-2.64	0.00413	116	0.677
Pou5f1	-2.64	0.00413	117	0.677
Rab18	-2.64	0.00416	118	0.677
Rsph14	-2.64	0.00419	119	0.677
Trabd2b	-2.64	0.00419	120	0.677
Nt5c1a	-2.63	0.00423	121	0.677
Hist1h1e	-2.63	0.00424	122	0.677
Ptpn7	-2.62	0.00436	123	0.685
Lamp3	-2.62	0.00436	124	0.685
Zmynd15	-2.62	0.00444	125	0.691
Lats2	-2.61	0.00447	126	0.691
Nfe2l2	-2.61	0.00458	127	0.698
Rdh10	-2.61	0.00459	128	0.698
Akirin2	-2.6	0.00463	129	0.698
Dbn1	-2.59	0.00482	130	0.722
Sytl4	-2.58	0.00489	131	0.723
Pik3c3	-2.58	0.0049	132	0.723
Cyfip2	-2.58	0.00494	133	0.723
3110082I17Rik	-2.57	0.00503	134	0.724
Mob3a	-2.57	0.00504	135	0.724
Olfr43	-2.57	0.00509	136	0.724
Olfr933	-2.57	0.0051	137	0.724
Pank4	-2.56	0.00518	138	0.725
Fgf10	-2.56	0.00521	139	0.725
Cdip1	-2.56	0.00524	140	0.725
Maml1	-2.56	0.00525	141	0.725
Spsb4	-2.55	0.00531	142	0.728
Khnyn	-2.55	0.00545	143	0.742
Ept1	-2.54	0.00549	144	0.742
Tsc2	-2.54	0.00557	145	0.743
Flt1	-2.54	0.0056	146	0.743
Adipor1	-2.53	0.00562	147	0.743
Slc1a6	-2.53	0.00565	148	0.743
A930009A15Rik	-2.52	0.00592	149	0.774
Emc1	-2.51	0.00607	150	0.785
Setd4	-2.51	0.00612	151	0.785
Vps16	-2.5	0.00621	152	0.785
Slc1a7	-2.5	0.00623	153	0.785
BC022687	-2.5	0.00626	154	0.785
Tubg1	-2.49	0.00634	155	0.785
Hsdl2	-2.49	0.00636	156	0.785
Rint1	-2.49	0.00638	157	0.785
St3gal3	-2.49	0.00645	158	0.785
Zer1	-2.48	0.00649	159	0.785
Olfr720	-2.48	0.0065	160	0.785
Olfr319	-2.48	0.00651	161	0.785
Lman1	-2.48	0.00653	162	0.785
Dhfr	-2.48	0.0066	163	0.788
Fam13c	-2.47	0.00669	164	0.79
Lrrc58	-2.47	0.00677	165	0.79
Ssc5d	-2.47	0.00679	166	0.79
Idnk	-2.47	0.00681	167	0.79
Arl5a	-2.47	0.00682	168	0.79
Spice1	-2.46	0.00704	169	0.804
Csl	-2.45	0.00707	170	0.804
Emc2	-2.45	0.00711	171	0.804
Angpt4	-2.44	0.00725	172	0.804
Asap3	-2.44	0.00726	173	0.804
Paox	-2.44	0.00744	174	0.804
Rnf180	-2.43	0.00746	175	0.804
Amotl2	-2.43	0.00749	176	0.804
Pcnxl4	-2.43	0.00753	177	0.804
Cep76	-2.43	0.00757	178	0.804
Nkx2-1	-2.43	0.00759	179	0.804
Sec16a	-2.43	0.00761	180	0.804
Atp6v0c	-2.43	0.00763	181	0.804
Rab3ip	-2.43	0.00763	182	0.804
Fbxw8	-2.42	0.00766	183	0.804
Cd3d	-2.42	0.00767	184	0.804
Sohlh1	-2.42	0.00769	185	0.804
Aunip	-2.42	0.00781	186	0.804
Zbtb20	-2.42	0.00784	187	0.804
Ibtk	-2.41	0.0079	188	0.804
Limd1	-2.41	0.00795	189	0.804
Spns1	-2.41	0.00805	190	0.804
Dph7	-2.4	0.00812	191	0.804
1700018F24Rik	-2.4	0.00812	192	0.804
Gak	-2.4	0.00816	193	0.804
Tubgcp2	-2.4	0.00816	194	0.804
Csnk2b	-2.4	0.00817	195	0.804
Gm5724	-2.4	0.0082	196	0.804
Alg2	-2.4	0.00823	197	0.804
Zmat1	-2.4	0.00825	198	0.804
Defb1	-2.4	0.00828	199	0.804
Slmap	-2.4	0.0083	200	0.804
Trim13	-2.4	0.0083	201	0.804
Vps37b	-2.39	0.00835	202	0.805
Hist2h2ab	-2.39	0.00842	203	0.807
Rad17	-2.39	0.00847	204	0.807
D10Jhu81e	-2.39	0.0085	205	0.807
Mal	-2.38	0.00859	206	0.81
Pip4k2c	-2.38	0.00867	207	0.81
Ntmt1	-2.38	0.0087	208	0.81
Rab9	-2.38	0.00874	209	0.81
Fjx1	-2.38	0.00877	210	0.81
Tbc1d25	-2.37	0.0088	211	0.81
S1pr3	-2.37	0.00884	212	0.81
Ifi44l	-2.37	0.00887	213	0.81
Gm9887	-2.37	0.00892	214	0.811
Tbc1d9b	-2.37	0.00899	215	0.814
Ripply3	-2.36	0.00915	216	0.815
Smarcd2	-2.36	0.00918	217	0.815
Myadm	-2.36	0.00921	218	0.815
Pdia5	-2.36	0.00923	219	0.815
4932414N04Rik	-2.36	0.00924	220	0.815
Gpr107	-2.35	0.00929	221	0.815
Neurod6	-2.35	0.00929	222	0.815
Fam101b	-2.35	0.00937	223	0.818
Trim71	-2.34	0.00956	224	0.819
Inafm1	-2.34	0.00963	225	0.819
Gm813	-2.34	0.00965	226	0.819
Clec16a	-2.34	0.0097	227	0.819
Ube2v2	-2.34	0.00973	228	0.819
Ipo4	-2.33	0.00978	229	0.819
Nfatc4	-2.33	0.00982	230	0.819
Rcor2	-2.33	0.00982	231	0.819
Map3k14	-2.33	0.00985	232	0.819
Hsd17b12	-2.33	0.00985	233	0.819
6030458C11Rik	-2.33	0.00987	234	0.819
Adam33	-2.33	0.01	235	0.819
Mfsd12	-2.33	0.01	236	0.819
Dpp7	-2.33	0.01	237	0.819
Rnf31	-2.32	0.01	238	0.819
Psmd6	-2.32	0.0101	239	0.819
Sec31a	-2.32	0.0101	240	0.819
Scp2d1	-2.32	0.0102	241	0.82
Pcyt2	-2.32	0.0102	242	0.82
Gnptg	-2.32	0.0103	243	0.82
Nodal	-2.32	0.0103	244	0.82
E2f2	-2.31	0.0104	245	0.82
Sstr5	-2.31	0.0104	246	0.82
Scd2	-2.31	0.0104	247	0.82
Pvrl4	-2.31	0.0105	248	0.82
Phox2a	-2.31	0.0105	249	0.82
Sh2d3c	-2.31	0.0106	250	0.82
Dctn5	-2.3	0.0106	251	0.82
Pik3r4	-2.3	0.0107	252	0.82
Smad9	-2.3	0.0107	253	0.82
Jak1	-2.3	0.0107	254	0.82
Sec14l1	-2.3	0.0108	255	0.82
Hoxb7	-2.3	0.0108	256	0.82
Aurkaip1	-2.3	0.0109	257	0.82
H2-Ab1	-2.3	0.0109	258	0.82
Olfr214	-2.29	0.0109	259	0.82
Cstf1	-2.29	0.011	260	0.824
C77080	-2.29	0.0111	261	0.824
Ptpn18	-2.28	0.0112	262	0.832
Rph3al	-2.28	0.0114	263	0.837
Dnaaf5	-2.28	0.0114	264	0.837
Ikzf4	-2.27	0.0115	265	0.842
Slfn14	-2.27	0.0116	266	0.842
Preb	-2.27	0.0116	267	0.842
Olfr486	-2.27	0.0117	268	0.842
BC049352	-2.27	0.0117	269	0.842
Fam122a	-2.27	0.0117	270	0.842
Rhbdd2	-2.26	0.0119	271	0.842
Iffo2	-2.26	0.0119	272	0.842
Tmco1	-2.26	0.0119	273	0.842
Txn1	-2.26	0.0119	274	0.842
C77370	-2.26	0.0119	275	0.842
Fig4	-2.26	0.012	276	0.845
Svs5	-2.25	0.0121	277	0.846
Trim44	-2.25	0.0121	278	0.846
St6galnac6	-2.25	0.0122	279	0.85
Gpx1	-2.24	0.0124	280	0.862
Bbs4	-2.24	0.0126	281	0.872
Rabl3	-2.23	0.0128	282	0.876
Nrf1	-2.23	0.0129	283	0.876
Lmln	-2.23	0.0129	284	0.876
Stub1	-2.23	0.0129	285	0.876
Zfp759	-2.22	0.013	286	0.876
Gm5938	-2.22	0.0131	287	0.876
Gla	-2.22	0.0132	288	0.876
Fn3k	-2.22	0.0132	289	0.876
Rin2	-2.22	0.0133	290	0.876
Slc26a5	-2.22	0.0133	291	0.876
Bend4	-2.22	0.0133	292	0.876
Fndc3c1	-2.22	0.0133	293	0.876
Samd15	-2.21	0.0134	294	0.876
Cap1	-2.21	0.0134	295	0.876
Naa38	-2.21	0.0134	296	0.876
Fam228b	-2.21	0.0134	297	0.876
Pphln1	-2.21	0.0134	298	0.876
Tmem198	-2.21	0.0135	299	0.876
Ifnl3	-2.21	0.0135	300	0.876
Cpt1a	-2.21	0.0136	301	0.876
Tm2d1	-2.21	0.0137	302	0.876
Gstt3	-2.21	0.0137	303	0.876
Wdr83os	-2.21	0.0137	304	0.876
Sash1	-2.2	0.0138	305	0.879
Cubn	-2.2	0.0138	306	0.879
Fam19a3	-2.2	0.0139	307	0.879
Smpdl3b	-2.2	0.0139	308	0.88
Lrrc43	-2.2	0.014	309	0.88
Lrp10	-2.2	0.0141	310	0.88
Homer3	-2.2	0.0141	311	0.88
Adcy2	-2.19	0.0142	312	0.88
Hexim1	-2.19	0.0142	313	0.88
Fam179b	-2.19	0.0142	314	0.88
Degs1	-2.19	0.0142	315	0.88
2610318N02Rik	-2.18	0.0146	316	0.896
Qk	-2.18	0.0146	317	0.896
Mdk	-2.18	0.0147	318	0.897
Hoxd12	-2.18	0.0147	319	0.897
Ska1	-2.18	0.0148	320	0.897
Ccdc177	-2.18	0.0148	321	0.897
Erich6	-2.17	0.0149	322	0.897
Svep1	-2.17	0.0149	323	0.897
Rab6b	-2.17	0.015	324	0.897
Cpb2	-2.17	0.015	325	0.897
Wdr7	-2.16	0.0152	326	0.897
Lep	-2.16	0.0153	327	0.897
Ankrd17	-2.16	0.0153	328	0.897
Bbs1	-2.16	0.0154	329	0.897
Id1	-2.16	0.0154	330	0.897
Shf	-2.16	0.0154	331	0.897
Wash1	-2.16	0.0155	332	0.897
Tmod1	-2.16	0.0155	333	0.897
Me1	-2.16	0.0155	334	0.897
Ucn3	-2.16	0.0155	335	0.897
Cnbd1	-2.15	0.0157	336	0.897
Btbd10	-2.15	0.0158	337	0.897
Mafa	-2.15	0.0158	338	0.897
Olfr523	-2.15	0.0159	339	0.897
Naa30	-2.15	0.0159	340	0.897
Nfe2	-2.15	0.0159	341	0.897
4930550L24Rik	-2.15	0.0159	342	0.897
Polr2f	-2.15	0.016	343	0.897
Gp1bb	-2.14	0.0161	344	0.897
Exoc8	-2.14	0.0161	345	0.897
Gm4841	-2.14	0.0161	346	0.897
Irak1bp1	-2.14	0.0161	347	0.897
Mcm3	-2.14	0.0161	348	0.897
Pik3c2a	-2.14	0.0161	349	0.897
Ttc36	-2.14	0.0161	350	0.897
AI182371	-2.14	0.0162	351	0.899
Slc7a4	-2.14	0.0163	352	0.899
Emc4	-2.14	0.0164	353	0.899
Foxo3	-2.14	0.0164	354	0.899
Col4a4	-2.13	0.0165	355	0.902
Lcn3	-2.13	0.0165	356	0.904
Dip2c	-2.13	0.0166	357	0.905
Lipk	-2.13	0.0168	358	0.909
Zbtb7c	-2.12	0.0168	359	0.909
D16Ertd472e	-2.12	0.0169	360	0.909
Dpm2	-2.12	0.017	361	0.909
Mettl21e	-2.12	0.017	362	0.909
Rela	-2.12	0.017	363	0.909
Aarsd1	-2.12	0.017	364	0.909
Socs1	-2.12	0.017	365	0.909
Stx1a	-2.12	0.0171	366	0.91
Ubqln4	-2.12	0.0172	367	0.913
Thrap3	-2.11	0.0174	368	0.915
Dcaf17	-2.11	0.0174	369	0.915
Dpf1	-2.11	0.0175	370	0.915
Aatf	-2.11	0.0175	371	0.915
Wdr89	-2.11	0.0175	372	0.915
Dmrt2	-2.11	0.0176	373	0.915
Nkx2-2	-2.11	0.0176	374	0.915
Gprc5d	-2.11	0.0176	375	0.915
Rab21	-2.1	0.0178	376	0.915
Midn	-2.1	0.0178	377	0.915
Eif2ak4	-2.1	0.0178	378	0.915
Stxbp5l	-2.1	0.0179	379	0.915
Ccrl2	-2.1	0.0179	380	0.915
Olfr282	-2.1	0.018	381	0.915
Egln1	-2.09	0.0181	382	0.915
Tbx22	-2.09	0.0181	383	0.915
Ttc14	-2.09	0.0181	384	0.915
Rnf166	-2.09	0.0183	385	0.915
Suv39h2	-2.09	0.0184	386	0.915
Ccdc71	-2.09	0.0184	387	0.915
Syap1	-2.09	0.0184	388	0.915
Eif4a2	-2.08	0.0186	389	0.915
Bdh2	-2.08	0.0186	390	0.915
Mtfp1	-2.08	0.0186	391	0.915
Tbl1x	-2.08	0.0186	392	0.915
Hnrnph2	-2.08	0.0186	393	0.915
Hmha1	-2.08	0.0187	394	0.915
Nyx	-2.08	0.0187	395	0.915
Rprd1a	-2.08	0.0187	396	0.915
AU019823	-2.08	0.0187	397	0.915
Slc25a28	-2.08	0.0189	398	0.915
Emc7	-2.08	0.0189	399	0.915
Phf8	-2.08	0.0189	400	0.915
Klhl24	-2.08	0.019	401	0.915
Rapgef3	-2.08	0.019	402	0.915
Olfr1132	-2.07	0.019	403	0.915
Tram1l1	-2.07	0.0191	404	0.915
Rce1	-2.07	0.0191	405	0.915
Gm16253	-2.07	0.0191	406	0.915
Cenpi	-2.07	0.0191	407	0.915
Cblb	-2.07	0.0192	408	0.916
Trafd1	-2.07	0.0193	409	0.916
Tmed7	-2.07	0.0193	410	0.916
Smim17	-2.07	0.0194	411	0.916
Hectd1	-2.06	0.0195	412	0.918
Vgf	-2.06	0.0195	413	0.918
Gnmt	-2.06	0.0195	414	0.918
Cd274	-2.06	0.0196	415	0.919
Phlda1	-2.06	0.0197	416	0.919
Bfar	-2.06	0.0198	417	0.919
Zc3h12b	-2.06	0.0199	418	0.919
Agbl4	-2.06	0.0199	419	0.919
Batf2	-2.06	0.0199	420	0.919
Fbxo43	-2.06	0.0199	421	0.919
Pi4kb	-2.06	0.0199	422	0.919
Bhlhe23	-2.05	0.0202	423	0.921
Rgs6	-2.05	0.0203	424	0.921
Ift22	-2.05	0.0203	425	0.921
Spata2l	-2.05	0.0203	426	0.921
Psd	-2.05	0.0203	427	0.921
Ppm1j	-2.05	0.0204	428	0.921
Zfand1	-2.05	0.0204	429	0.921
Adamtsl1	-2.04	0.0204	430	0.921
Ssbp2	-2.04	0.0204	431	0.921
Ahr	-2.04	0.0205	432	0.921
Drg1	-2.04	0.0205	433	0.921
Ap2m1	-2.04	0.0206	434	0.921
Acot8	-2.04	0.0206	435	0.921
Ldoc1l	-2.04	0.0206	436	0.921
Murc	-2.04	0.0207	437	0.923
Gpr119	-2.04	0.0208	438	0.925
Lrrk1	-2.03	0.0209	439	0.926
Mtmr9	-2.03	0.021	440	0.926
Car4	-2.03	0.021	441	0.926
Btbd6	-2.03	0.0211	442	0.927
Dscc1	-2.03	0.0212	443	0.927
Robo3	-2.03	0.0212	444	0.927
Prrt1	-2.03	0.0212	445	0.927
Krt83	-2.03	0.0213	446	0.927
Eif2b2	-2.03	0.0213	447	0.927
Fut8	-2.03	0.0213	448	0.927
Phf19	-2.02	0.0215	449	0.928
Tmem44	-2.02	0.0216	450	0.928
Cfd	-2.02	0.0217	451	0.928
Otud5	-2.02	0.0217	452	0.928
Lrch3	-2.02	0.0217	453	0.928
Nob1	-2.02	0.0217	454	0.928
Olfr669	-2.02	0.0218	455	0.928
Gm10384	-2.02	0.0218	456	0.928
Dgcr14	-2.02	0.0218	457	0.928
Wfdc12	-2.02	0.0218	458	0.928
Prm2	-2.01	0.022	459	0.929
Gpr75	-2.01	0.022	460	0.929
Mbd6	-2.01	0.0221	461	0.929
Snapc3	-2.01	0.0222	462	0.929
Obsl1	-2.01	0.0222	463	0.929
Vps33a	-2.01	0.0222	464	0.929
Rttn	-2.01	0.0222	465	0.929
Dlx6	-2.01	0.0222	466	0.929
Lrpprc	-2.01	0.0223	467	0.929
Ccnb2	-2.01	0.0225	468	0.929
Trpc5	-2	0.0225	469	0.929
Anxa11	-2	0.0225	470	0.929
Tnni2	-2	0.0225	471	0.929
Olfr996	-2	0.0225	472	0.929
Pmfbp1	-2	0.0226	473	0.931
Rnase1	-2	0.0227	474	0.933
Donson	-2	0.0229	475	0.937
Tpra1	-2	0.023	476	0.937
Tbck	-2	0.023	477	0.937
Sult1b1	-1.99	0.023	478	0.937
Ssh3	-1.99	0.0231	479	0.937
Mn1	-1.99	0.0231	480	0.937
Bpifa5	-1.99	0.0232	481	0.937
Kcnq2	-1.99	0.0233	482	0.938
Tceb3	-1.99	0.0233	483	0.938
Nfx1	-1.99	0.0233	484	0.938
Olfr61	-1.99	0.0234	485	0.939
Gm8225	-1.99	0.0235	486	0.94
Slc6a15	-1.99	0.0236	487	0.94
Mcm4	-1.99	0.0236	488	0.94
Spag7	-1.98	0.0239	489	0.946
Cnn2	-1.98	0.0239	490	0.946
Slc2a1	-1.98	0.024	491	0.946
Nap1l5	-1.98	0.024	492	0.946
Vmn1r15	-1.98	0.0241	493	0.946
Gm43786	-1.98	0.0241	494	0.946
Ist1	-1.98	0.0241	495	0.946
Krt81	-1.97	0.0242	496	0.948
Cntnap1	-1.97	0.0242	497	0.948
Ccdc188	-1.97	0.0243	498	0.949
Trap1a	-1.97	0.0245	499	0.955
Entpd2	-1.97	0.0247	500	0.96
Cyp2d22	-1.96	0.0248	501	0.96
Gpd1l	-1.96	0.0248	502	0.96
2510002D24Rik	-1.96	0.0249	503	0.96
Rbms1	-1.96	0.025	504	0.96
Gabrp	-1.96	0.025	505	0.96
Rbx1	-1.96	0.0251	506	0.96
Ncstn	-1.96	0.0251	507	0.96
Rnf165	-1.96	0.0252	508	0.96
Ireb2	-1.96	0.0252	509	0.96
Dclk1	-1.96	0.0252	510	0.96
Naa11	-1.96	0.0252	511	0.96
Dcbld2	-1.96	0.0253	512	0.96
Mospd1	-1.95	0.0254	513	0.962
Ralyl	-1.95	0.0256	514	0.967
Agmat	-1.95	0.0256	515	0.967
Ltb4r2	-1.95	0.0257	516	0.967
Trpm5	-1.95	0.0258	517	0.967
Chrm4	-1.95	0.0258	518	0.967
Isoc2a	-1.95	0.0258	519	0.967
Praf2	-1.95	0.0258	520	0.967
1700112E06Rik	-1.94	0.026	521	0.967
Cntln	-1.94	0.0261	522	0.967
Slc44a4	-1.94	0.0261	523	0.967
Panx2	-1.94	0.0261	524	0.967
Rab14	-1.94	0.0262	525	0.967
Prdx6b	-1.94	0.0263	526	0.967
Eif3k	-1.94	0.0263	527	0.967
Dapl1	-1.94	0.0264	528	0.967
Uhrf1	-1.93	0.0266	529	0.967
Rad51c	-1.93	0.0266	530	0.967
Zfp7	-1.93	0.0267	531	0.967
Lrrtm2	-1.93	0.0267	532	0.967
Syt16	-1.93	0.0267	533	0.967
Homez	-1.93	0.0267	534	0.967
Tor1b	-1.93	0.0267	535	0.967
Mamdc4	-1.93	0.0267	536	0.967
Ogt	-1.93	0.0269	537	0.967
Hspb2	-1.93	0.0269	538	0.967
Psmc2	-1.93	0.027	539	0.967
Cpsf6	-1.93	0.027	540	0.967
Gnat2	-1.93	0.027	541	0.967
Igfn1	-1.92	0.0271	542	0.967
Shisa8	-1.92	0.0271	543	0.967
Rtn4rl1	-1.92	0.0272	544	0.967
Ryr3	-1.92	0.0272	545	0.967
Chil6	-1.92	0.0273	546	0.967
Fam83d	-1.92	0.0273	547	0.967
Sycp2	-1.92	0.0274	548	0.967
Has2	-1.92	0.0274	549	0.967
Pard6b	-1.92	0.0275	550	0.967
Pglyrp1	-1.92	0.0275	551	0.967
Myo3b	-1.92	0.0276	552	0.967
Phip	-1.92	0.0276	553	0.967
Mapk4	-1.92	0.0276	554	0.967
Pfdn4	-1.92	0.0277	555	0.967
Nudt5	-1.91	0.0278	556	0.967
Atpif1	-1.91	0.0278	557	0.967
Rsph10b	-1.91	0.0278	558	0.967
2300003K06Rik	-1.91	0.0278	559	0.967
Tnfsf9	-1.91	0.0279	560	0.967
Nrbf2	-1.91	0.028	561	0.967
Mmp19	-1.91	0.0281	562	0.967
Mcts2	-1.91	0.0282	563	0.967
Glud1	-1.91	0.0282	564	0.967
Adra1d	-1.91	0.0282	565	0.967
Tgfa	-1.91	0.0283	566	0.967
Phactr4	-1.91	0.0283	567	0.967
Eef2kmt	-1.91	0.0283	568	0.967
Tnpo1	-1.91	0.0284	569	0.967
Asb13	-1.91	0.0284	570	0.967
Zfp954	-1.9	0.0284	571	0.967
Itgb5	-1.9	0.0286	572	0.967
Tln2	-1.9	0.0287	573	0.967
Gxylt1	-1.9	0.0287	574	0.967
Commd4	-1.9	0.0287	575	0.967
Uckl1	-1.9	0.0288	576	0.967
Gripap1	-1.9	0.0289	577	0.967
Zfx	-1.9	0.0289	578	0.967
Zcchc8	-1.9	0.0289	579	0.967
Cd200r2	-1.9	0.029	580	0.967
Gm28269	-1.9	0.029	581	0.967
Fiz1	-1.89	0.0292	582	0.967
Zfp36l2	-1.89	0.0293	583	0.967
Dusp4	-1.89	0.0293	584	0.967
Pqlc2	-1.89	0.0293	585	0.967
Olfr1123	-1.89	0.0293	586	0.967
Cd2bp2	-1.89	0.0294	587	0.967
Thada	-1.89	0.0294	588	0.967
Hspb7	-1.89	0.0294	589	0.967
2310057N15Rik	-1.89	0.0295	590	0.967
4930579F01Rik	-1.89	0.0295	591	0.967
3110001I22Rik	-1.89	0.0295	592	0.967
Slco1b2	-1.89	0.0295	593	0.967
Tfrc	-1.89	0.0295	594	0.967
Fen1	-1.89	0.0296	595	0.967
Hspbap1	-1.89	0.0297	596	0.967
Crygn	-1.88	0.0297	597	0.967
Tubb4b	-1.88	0.0297	598	0.967
Xirp2	-1.88	0.0298	599	0.967
Ache	-1.88	0.0298	600	0.967
Psme2	-1.88	0.03	601	0.969
Nts	-1.88	0.0301	602	0.969
Gpbp1	-1.88	0.0301	603	0.969
Cdc7	-1.88	0.0302	604	0.969
Gtf2e1	-1.88	0.0302	605	0.969
2310079G19Rik	-1.88	0.0303	606	0.969
Mrap	-1.88	0.0304	607	0.969
C2cd3	-1.88	0.0304	608	0.969
Nmral1	-1.87	0.0304	609	0.969
Wdr20rt	-1.87	0.0304	610	0.969
Zdhhc12	-1.87	0.0304	611	0.969
5430421N21Rik	-1.87	0.0306	612	0.972
Zg16	-1.87	0.0307	613	0.972
Cpsf2	-1.87	0.0307	614	0.972
1600002K03Rik	-1.87	0.0307	615	0.972
Olfr1138	-1.87	0.0308	616	0.972
Ifi27l2b	-1.87	0.0309	617	0.972
Treml1	-1.87	0.0309	618	0.972
Hebp1	-1.87	0.0309	619	0.972
Cabp2	-1.87	0.031	620	0.973
Rpl32	-1.86	0.0311	621	0.974
Sarm1	-1.86	0.0312	622	0.974
Adck5	-1.86	0.0313	623	0.974
Alg3	-1.86	0.0313	624	0.974
Ndufs6	-1.86	0.0313	625	0.974
Adam28	-1.86	0.0314	626	0.974
Rfx1	-1.86	0.0315	627	0.974
Vcan	-1.86	0.0315	628	0.974
Pdhx	-1.86	0.0316	629	0.974
Slc2a5	-1.86	0.0316	630	0.974
Agxt2	-1.86	0.0317	631	0.974
Dusp15	-1.85	0.0318	632	0.974
Cacng2	-1.85	0.0318	633	0.974
Gbp2	-1.85	0.0318	634	0.974
Spaca1	-1.85	0.0318	635	0.974
Gpr151	-1.85	0.0319	636	0.974
Slc39a2	-1.85	0.0319	637	0.974
Rhox11	-1.85	0.0319	638	0.974
Tarbp2	-1.85	0.032	639	0.975
Olfr19	-1.85	0.0321	640	0.975
Btbd11	-1.85	0.0321	641	0.975
Ect2l	-1.85	0.0323	642	0.978
Faah	-1.85	0.0323	643	0.978
Vprbp	-1.85	0.0324	644	0.98
Abi2	-1.85	0.0325	645	0.98
Notch1	-1.84	0.0326	646	0.981
Orc3	-1.84	0.0326	647	0.981
Tnc	-1.84	0.0328	648	0.981
Ly6g5c	-1.84	0.0329	649	0.981
Slx1b	-1.84	0.0329	650	0.981
Ces2e	-1.84	0.033	651	0.981
BC048562	-1.84	0.033	652	0.981
Tmtc2	-1.84	0.0331	653	0.981
Snx1	-1.84	0.0332	654	0.981
Kif21b	-1.84	0.0332	655	0.981
Desi2	-1.83	0.0333	656	0.981
Ccdc93	-1.83	0.0334	657	0.981
Rptn	-1.83	0.0335	658	0.981
Gse1	-1.83	0.0336	659	0.981
Fus	-1.83	0.0336	660	0.981
Dmbt1	-1.83	0.0337	661	0.981
Nudt2	-1.83	0.0338	662	0.981
Tbc1d22a	-1.83	0.0339	663	0.981
Dyrk1a	-1.83	0.0339	664	0.981
Ccdc169	-1.83	0.0339	665	0.981
Ppib	-1.83	0.034	666	0.981
Srsf3	-1.83	0.034	667	0.981
Entpd8	-1.82	0.0341	668	0.981
Yae1d1	-1.82	0.0341	669	0.981
Pitpnm1	-1.82	0.0342	670	0.981
9530053A07Rik	-1.82	0.0343	671	0.981
Olfr1234	-1.82	0.0343	672	0.981
Ube2g2	-1.82	0.0344	673	0.981
Zfp148	-1.82	0.0344	674	0.981
Cryaa	-1.82	0.0344	675	0.981
Pex16	-1.82	0.0344	676	0.981
Gpc5	-1.82	0.0345	677	0.981
Cd33	-1.82	0.0345	678	0.981
Ppp1r10	-1.82	0.0345	679	0.981
Gps1	-1.82	0.0346	680	0.981
Themis2	-1.82	0.0347	681	0.981
Rrp8	-1.82	0.0347	682	0.981
4931423N10Rik	-1.82	0.0347	683	0.981
Epha6	-1.82	0.0347	684	0.981
Rad51b	-1.81	0.0348	685	0.981
Pdia3	-1.81	0.0348	686	0.981
P2ry6	-1.81	0.0349	687	0.981
Rnf152	-1.81	0.035	688	0.981
Ptdss1	-1.81	0.0351	689	0.981
Tpp2	-1.81	0.0351	690	0.981
Mamld1	-1.81	0.0352	691	0.981
Car15	-1.81	0.0352	692	0.981
BC048679	-1.81	0.0353	693	0.981
Acer1	-1.81	0.0353	694	0.981
Rtp1	-1.81	0.0354	695	0.981
Clstn1	-1.81	0.0354	696	0.981
Mad2l2	-1.81	0.0355	697	0.981
Cdk4	-1.81	0.0355	698	0.981
Msn	-1.8	0.0357	699	0.981
Ndufb4	-1.8	0.0357	700	0.981
Tnfaip8	-1.8	0.0358	701	0.981
Lmo7	-1.8	0.0358	702	0.981
Tprn	-1.8	0.0359	703	0.981
Fzd5	-1.8	0.0359	704	0.981
Olfr887	-1.8	0.036	705	0.981
Serinc1	-1.8	0.0361	706	0.981
Neurod4	-1.8	0.0361	707	0.981
Fndc7	-1.8	0.0361	708	0.981
Cdkl5	-1.8	0.0363	709	0.981
Slc39a3	-1.8	0.0363	710	0.981
Tubgcp3	-1.8	0.0363	711	0.981
9130230L23Rik	-1.8	0.0363	712	0.981
Asb14	-1.79	0.0363	713	0.981
Nlrp6	-1.79	0.0363	714	0.981
Trip10	-1.79	0.0364	715	0.981
Cacna1d	-1.79	0.0364	716	0.981
Ppp2ca	-1.79	0.0364	717	0.981
Dsc3	-1.79	0.0364	718	0.981
Vps41	-1.79	0.0364	719	0.981
Ptgr1	-1.79	0.0364	720	0.981
Ascl1	-1.79	0.0365	721	0.981
Osbpl1a	-1.79	0.0365	722	0.981
Zdhhc16	-1.79	0.0365	723	0.981
Vezt	-1.79	0.0366	724	0.981
Pcdhga5	-1.79	0.0366	725	0.981
Mad2l1	-1.79	0.0367	726	0.981
Pde3a	-1.79	0.0368	727	0.981
Gm10490	-1.79	0.0368	728	0.981
Gpsm1	-1.79	0.0368	729	0.981
Socs7	-1.79	0.0368	730	0.981
Hmx2	-1.79	0.0369	731	0.981
Olfr930	-1.79	0.037	732	0.981
Cyp4f39	-1.79	0.037	733	0.981
Scgb3a1	-1.79	0.037	734	0.981
Fam163b	-1.78	0.0372	735	0.981
Faim2	-1.78	0.0372	736	0.981
Mypn	-1.78	0.0373	737	0.981
Lrriq4	-1.78	0.0373	738	0.981
Zbtb38	-1.78	0.0373	739	0.981
Spdye4c	-1.78	0.0374	740	0.981
Tmem63b	-1.78	0.0374	741	0.981
Myot	-1.78	0.0375	742	0.981
Mcoln2	-1.78	0.0376	743	0.981
Hscb	-1.78	0.0377	744	0.981
Sepp1	-1.78	0.0377	745	0.981
Chrd	-1.78	0.0378	746	0.981
2410002F23Rik	-1.78	0.0378	747	0.981
Alox12	-1.78	0.0378	748	0.981
Mfsd3	-1.78	0.0378	749	0.981
Ackr3	-1.78	0.0379	750	0.981
Madcam1	-1.78	0.0379	751	0.981
Cfhr2	-1.78	0.0379	752	0.981
Clvs2	-1.77	0.038	753	0.981
Tmpo	-1.77	0.0381	754	0.982
Dcun1d1	-1.77	0.0382	755	0.982
Sp1	-1.77	0.0384	756	0.982
Ubap2	-1.77	0.0384	757	0.982
Gm9376	-1.77	0.0384	758	0.982
Stfa3	-1.77	0.0384	759	0.982
Tmem189	-1.77	0.0384	760	0.982
Tnfrsf8	-1.77	0.0385	761	0.982
Gpr20	-1.77	0.0385	762	0.982
Slc22a23	-1.77	0.0385	763	0.982
Ube2t	-1.77	0.0386	764	0.982
Usp20	-1.77	0.0388	765	0.982
Cmtr2	-1.77	0.0388	766	0.982
Crb2	-1.77	0.0388	767	0.982
Cpeb3	-1.76	0.0388	768	0.982
Plekhg6	-1.76	0.0388	769	0.982
Ubxn10	-1.76	0.0389	770	0.982
Serpinh1	-1.76	0.0389	771	0.983
Ddx17	-1.76	0.0391	772	0.983
Llph	-1.76	0.0391	773	0.983
Msantd4	-1.76	0.0391	774	0.983
Lrriq1	-1.76	0.0393	775	0.983
Krtap9-5	-1.76	0.0394	776	0.983
Plat	-1.76	0.0394	777	0.983
Gpaa1	-1.76	0.0394	778	0.983
Olfr1148	-1.76	0.0394	779	0.983
Prr36	-1.76	0.0395	780	0.983
Dnajc12	-1.76	0.0395	781	0.983
Haghl	-1.76	0.0395	782	0.983
Bspry	-1.76	0.0396	783	0.983
Lrrc69	-1.76	0.0396	784	0.984
Ube2j1	-1.75	0.0397	785	0.984
Hes6	-1.75	0.0397	786	0.984
S100z	-1.75	0.0398	787	0.985
Reep3	-1.75	0.0399	788	0.985
Glmn	-1.75	0.0399	789	0.985
Pgam1	-1.75	0.04	790	0.985
Myl12b	-1.75	0.0401	791	0.986
Aifm2	-1.75	0.0402	792	0.987
Ttc30b	-1.75	0.0403	793	0.989
Zcchc11	-1.74	0.0405	794	0.99
Ptp4a1	-1.74	0.0406	795	0.99
Chp2	-1.74	0.0408	796	0.99
N4bp3	-1.74	0.0409	797	0.99
4933414I15Rik	-1.74	0.0409	798	0.99
Crbn	-1.74	0.041	799	0.99
Rab25	-1.74	0.0412	800	0.99
Acbd5	-1.74	0.0412	801	0.99
Amelx	-1.74	0.0413	802	0.99
Rnf41	-1.74	0.0413	803	0.99
Camkv	-1.74	0.0413	804	0.99
Ptch2	-1.74	0.0413	805	0.99
Fbxw5	-1.73	0.0414	806	0.99
Nol11	-1.73	0.0414	807	0.99
Glod4	-1.73	0.0414	808	0.99
Pla2g4d	-1.73	0.0415	809	0.99
Mrps5	-1.73	0.0415	810	0.99
Cd3g	-1.73	0.0417	811	0.99
Nr1h5	-1.73	0.0418	812	0.99
Prmt5	-1.73	0.0418	813	0.99
Abcg3	-1.73	0.0419	814	0.99
Nr5a1	-1.73	0.042	815	0.99
Mpdz	-1.73	0.042	816	0.99
Gapt	-1.73	0.042	817	0.99
Yy1	-1.73	0.0421	818	0.99
Fyco1	-1.73	0.0422	819	0.99
Slc11a2	-1.73	0.0422	820	0.99
Pxylp1	-1.73	0.0422	821	0.99
Pex11b	-1.73	0.0422	822	0.99
Parp14	-1.72	0.0423	823	0.99
Lhx3	-1.72	0.0423	824	0.99
Abhd3	-1.72	0.0423	825	0.99
Heatr5b	-1.72	0.0423	826	0.99
Alpk3	-1.72	0.0423	827	0.99
Tssk2	-1.72	0.0424	828	0.99
Ropn1l	-1.72	0.0424	829	0.99
Syt17	-1.72	0.0424	830	0.99
Ptpn1	-1.72	0.0426	831	0.99
Nr1h2	-1.72	0.0427	832	0.99
Tox2	-1.72	0.0427	833	0.99
1700011H14Rik	-1.72	0.0428	834	0.99
AI481877	-1.72	0.0428	835	0.99
Tmprss7	-1.72	0.0429	836	0.99
Atp6ap1	-1.72	0.0429	837	0.99
Slc30a4	-1.72	0.043	838	0.99
Olfr1094	-1.72	0.043	839	0.99
Trappc6b	-1.72	0.0431	840	0.99
Mettl25	-1.71	0.0433	841	0.99
Acly	-1.71	0.0433	842	0.99
Pcsk9	-1.71	0.0433	843	0.99
Actb	-1.71	0.0434	844	0.99
Blm	-1.71	0.0434	845	0.99
Cml5	-1.71	0.0435	846	0.99
H2-M10.1	-1.71	0.0435	847	0.99
Foxred2	-1.71	0.0435	848	0.99
Ntpcr	-1.71	0.0436	849	0.99
Aph1b	-1.71	0.0436	850	0.99
Ssna1	-1.71	0.0437	851	0.99
Strbp	-1.71	0.0438	852	0.99
Mtf1	-1.71	0.0438	853	0.99
Smc1b	-1.71	0.0439	854	0.99
Ubash3b	-1.71	0.0439	855	0.99
Oma1	-1.71	0.044	856	0.99
Bmp8a	-1.71	0.044	857	0.99
Col19a1	-1.71	0.0441	858	0.99
Rnf181	-1.7	0.0443	859	0.99
Shank2	-1.7	0.0443	860	0.99
Trp73	-1.7	0.0443	861	0.99
BC051628	-1.7	0.0443	862	0.99
Natd1	-1.7	0.0444	863	0.99
Ccndbp1	-1.7	0.0446	864	0.99
Prpf40b	-1.7	0.0446	865	0.99
Dnajb11	-1.7	0.0446	866	0.99
Mtrr	-1.7	0.0446	867	0.99
Plxnc1	-1.7	0.0446	868	0.99
Zdhhc8	-1.7	0.0446	869	0.99
Trip4	-1.7	0.0447	870	0.99
Mlc1	-1.7	0.0447	871	0.99
Helz	-1.7	0.0447	872	0.99
Fbxw2	-1.7	0.0447	873	0.99
C87436	-1.7	0.0448	874	0.99
Syne3	-1.7	0.0449	875	0.99
Tcl1b4	-1.7	0.045	876	0.99
Map7d1	-1.7	0.045	877	0.99
Agbl3	-1.69	0.0451	878	0.99
Ppp2r4	-1.69	0.0451	879	0.99
Zfp385a	-1.69	0.0454	880	0.99
Pex13	-1.69	0.0454	881	0.99
Olfr877	-1.69	0.0454	882	0.99
Inadl	-1.69	0.0456	883	0.99
Prss56	-1.69	0.0457	884	0.99
Hrh3	-1.69	0.0458	885	0.99
Fgd5	-1.69	0.0458	886	0.99
Uqcr10	-1.69	0.0459	887	0.99
Triqk	-1.69	0.046	888	0.99
Rdh13	-1.69	0.046	889	0.99
Itgad	-1.68	0.046	890	0.99
Pon1	-1.68	0.0461	891	0.99
Hspbp1	-1.68	0.0461	892	0.99
Lrp5	-1.68	0.0461	893	0.99
Myoz2	-1.68	0.0461	894	0.99
Abhd16b	-1.68	0.0462	895	0.99
Dock3	-1.68	0.0462	896	0.99
Sema3a	-1.68	0.0462	897	0.99
Tra2b	-1.68	0.0463	898	0.99
Fmn2	-1.68	0.0464	899	0.99
Naa10	-1.68	0.0465	900	0.99
Thoc2	-1.68	0.0466	901	0.99
Tcn2	-1.68	0.0467	902	0.99
Olfr441	-1.68	0.0467	903	0.99
Nedd8	-1.68	0.0468	904	0.99
Cd1d2	-1.68	0.0469	905	0.99
Cyp2c55	-1.68	0.0469	906	0.99
Serpine1	-1.68	0.0469	907	0.99
Rpusd2	-1.67	0.047	908	0.99
Gpr142	-1.67	0.0471	909	0.99
Olfr934	-1.67	0.0471	910	0.99
Slc22a13	-1.67	0.0473	911	0.99
Glt6d1	-1.67	0.0474	912	0.99
Srl	-1.67	0.0474	913	0.99
H2-M2	-1.67	0.0476	914	0.99
Eif4b	-1.67	0.0476	915	0.99
Ccdc108	-1.67	0.0476	916	0.99
Rarg	-1.67	0.0477	917	0.99
4933412E24Rik	-1.67	0.0477	918	0.99
Fam171b	-1.67	0.0478	919	0.99
Ifnar2	-1.67	0.0478	920	0.99
Olfr937	-1.67	0.0479	921	0.99
Fam198b	-1.67	0.0479	922	0.99
Zdhhc3	-1.66	0.048	923	0.99
4930522H14Rik	-1.66	0.048	924	0.99
Tmem127	-1.66	0.048	925	0.99
H2-T22	-1.66	0.048	926	0.99
Cramp1l	-1.66	0.0481	927	0.99
Dll3	-1.66	0.0481	928	0.99
Gria4	-1.66	0.0481	929	0.99
Gm996	-1.66	0.0482	930	0.99
BC024978	-1.66	0.0482	931	0.99
Trim28	-1.66	0.0483	932	0.99
Hcn3	-1.66	0.0484	933	0.99
Zpbp2	-1.66	0.0484	934	0.99
Slamf6	-1.66	0.0484	935	0.99
Chrna10	-1.66	0.0485	936	0.99
Adamts20	-1.66	0.0485	937	0.99
Ins2	-1.66	0.0486	938	0.99
Olfr1417	-1.66	0.0487	939	0.99
Abcg4	-1.66	0.0487	940	0.99
Usp24	-1.66	0.0488	941	0.99
Gabrg1	-1.66	0.0488	942	0.99
Sipa1l3	-1.66	0.0489	943	0.99
Enho	-1.65	0.049	944	0.99
Psg28	-1.65	0.049	945	0.99
Vps8	-1.65	0.0491	946	0.99
Klhdc7b	-1.65	0.0492	947	0.99
Eif4e1b	-1.65	0.0492	948	0.99
4930430A15Rik	-1.65	0.0492	949	0.99
Grin1	-1.65	0.0493	950	0.99
Rassf6	-1.65	0.0493	951	0.99
Olfr971	-1.65	0.0494	952	0.99
Leng1	-1.65	0.0494	953	0.99
Sun5	-1.65	0.0494	954	0.99
Ormdl3	-1.65	0.0495	955	0.99
Vapa	-1.65	0.0496	956	0.99
Dok7	-1.65	0.0497	957	0.99
Gm17304	-1.65	0.0497	958	0.99
Slc17a1	-1.65	0.0498	959	0.99
Zfp493	-1.65	0.0498	960	0.99
Smox	-1.65	0.0499	961	0.99
Hhipl2	-1.65	0.05	962	0.99
Qtrtd1	-1.64	0.05	963	0.99
Whrn	-1.64	0.0501	964	0.99
Ccdc80	-1.64	0.0503	965	0.99
Ccdc160	-1.64	0.0504	966	0.99
U2af2	-1.64	0.0508	967	0.99
Duoxa2	-1.64	0.051	968	0.99
Hif1an	-1.64	0.051	969	0.99
Actl9	-1.64	0.051	970	0.99
Exoc3	-1.63	0.0511	971	0.99
Vmn1r194	-1.63	0.0511	972	0.99
Col8a2	-1.63	0.0511	973	0.99
Zfand2b	-1.63	0.0512	974	0.99
Nav1	-1.63	0.0512	975	0.99
Hey2	-1.63	0.0513	976	0.99
Foxo1	-1.63	0.0513	977	0.99
Nav3	-1.63	0.0513	978	0.99
Ccl24	-1.63	0.0514	979	0.99
Wbp2nl	-1.63	0.0515	980	0.99
Bpifa1	-1.63	0.0515	981	0.99
Gfy	-1.63	0.0516	982	0.99
Glt28d2	-1.63	0.0516	983	0.99
Errfi1	-1.63	0.0517	984	0.99
Faf1	-1.63	0.0518	985	0.99
Ica1l	-1.63	0.0519	986	0.99
Ctsq	-1.63	0.0519	987	0.99
Pdlim7	-1.63	0.0519	988	0.99
Gpr88	-1.63	0.052	989	0.99
Fam131a	-1.63	0.052	990	0.99
Ptprq	-1.62	0.0521	991	0.99
Brd1	-1.62	0.0522	992	0.99
Rabep1	-1.62	0.0522	993	0.99
Gm1673	-1.62	0.0522	994	0.99
Fam83h	-1.62	0.0523	995	0.99
Ska3	-1.62	0.0524	996	0.99
Tmem8c	-1.62	0.0524	997	0.99
Ccdc88a	-1.62	0.0525	998	0.99
Dgki	-1.62	0.0526	999	0.99
Gm9949	-1.62	0.0526	1000	0.99
Fam69a	-1.62	0.0526	1001	0.99
Hps3	-1.62	0.0528	1002	0.99
Dhh	-1.62	0.0528	1003	0.99
Eng	-1.62	0.0529	1004	0.99
Tmem27	-1.62	0.0529	1005	0.99
Tiprl	-1.62	0.0529	1006	0.99
Tssc1	-1.62	0.053	1007	0.99
P2ry2	-1.62	0.053	1008	0.99
Npc1	-1.62	0.053	1009	0.99
Adra2b	-1.62	0.053	1010	0.99
Pak4	-1.62	0.053	1011	0.99
Hist1h4f	-1.62	0.0531	1012	0.99
Calm1	-1.62	0.0531	1013	0.99
Tert	-1.61	0.0532	1014	0.99
Adrbk1	-1.61	0.0532	1015	0.99
Rnf40	-1.61	0.0533	1016	0.99
A230046K03Rik	-1.61	0.0533	1017	0.99
Cnot1	-1.61	0.0534	1018	0.99
Fmnl1	-1.61	0.0534	1019	0.99
Plxna4	-1.61	0.0534	1020	0.99
Smcp	-1.61	0.0535	1021	0.99
Ddx23	-1.61	0.0535	1022	0.99
Raver2	-1.61	0.0536	1023	0.99
Sdhaf4	-1.61	0.0536	1024	0.99
Pdgfd	-1.61	0.0537	1025	0.99
Cpn1	-1.61	0.0537	1026	0.99
Oxsr1	-1.61	0.054	1027	0.99
Krt75	-1.61	0.054	1028	0.99
2410004P03Rik	-1.61	0.0541	1029	0.99
Edn2	-1.61	0.0541	1030	0.99
Crygs	-1.61	0.0542	1031	0.99
Pip4k2a	-1.6	0.0543	1032	0.99
Fkbp1a	-1.6	0.0543	1033	0.99
Foxp3	-1.6	0.0544	1034	0.99
Tox4	-1.6	0.0544	1035	0.99
Ndufb10	-1.6	0.0545	1036	0.99
Tcap	-1.6	0.0545	1037	0.99
Il5ra	-1.6	0.0545	1038	0.99
Bphl	-1.6	0.0546	1039	0.99
Gm5965	-1.6	0.0546	1040	0.99
Defb19	-1.6	0.0546	1041	0.99
Clspn	-1.6	0.0546	1042	0.99
Ffar1	-1.6	0.0547	1043	0.99
Coro1a	-1.6	0.0547	1044	0.99
Sim2	-1.6	0.0547	1045	0.99
Fam3a	-1.6	0.0548	1046	0.99
Kdsr	-1.6	0.0549	1047	0.99
Scnm1	-1.6	0.0549	1048	0.99
Slc22a19	-1.6	0.055	1049	0.99
Ehbp1l1	-1.6	0.055	1050	0.99
Gabra6	-1.6	0.0551	1051	0.99
Ints6	-1.6	0.0552	1052	0.99
Ap2b1	-1.6	0.0553	1053	0.99
Spz1	-1.6	0.0553	1054	0.99
Gnaz	-1.6	0.0553	1055	0.99
Ticam1	-1.59	0.0554	1056	0.99
Psmd12	-1.59	0.0555	1057	0.99
Rsph3a	-1.59	0.0555	1058	0.99
Il15ra	-1.59	0.0555	1059	0.99
Akap8	-1.59	0.0555	1060	0.99
Rps6kl1	-1.59	0.0556	1061	0.99
Vmn2r67	-1.59	0.0556	1062	0.99
Olfr497	-1.59	0.0557	1063	0.99
Olfr1387	-1.59	0.0557	1064	0.99
Dnajc10	-1.59	0.0557	1065	0.99
Gja10	-1.59	0.0558	1066	0.99
Tmem25	-1.59	0.0558	1067	0.99
Cdhr1	-1.59	0.0558	1068	0.99
Parg	-1.59	0.0559	1069	0.99
Mrpl32	-1.59	0.0559	1070	0.99
Tmem248	-1.59	0.0562	1071	0.99
Ube2u	-1.59	0.0563	1072	0.99
Foxl1	-1.59	0.0563	1073	0.99
Rps7	-1.59	0.0563	1074	0.99
Iyd	-1.59	0.0564	1075	0.99
Cfap53	-1.58	0.0566	1076	0.99
Alox5	-1.58	0.0566	1077	0.99
Klf16	-1.58	0.0568	1078	0.99
Bfsp2	-1.58	0.0568	1079	0.99
Gm29010	-1.58	0.0568	1080	0.99
Tyrobp	-1.58	0.0568	1081	0.99
Ttpa	-1.58	0.0569	1082	0.99
Zfp697	-1.58	0.057	1083	0.99
BC035044	-1.58	0.057	1084	0.99
Moxd1	-1.58	0.0571	1085	0.99
Cdadc1	-1.58	0.0571	1086	0.99
Arr3	-1.58	0.0572	1087	0.99
Pvrl3	-1.58	0.0572	1088	0.99
Pwwp2b	-1.58	0.0573	1089	0.99
Olfr748	-1.58	0.0573	1090	0.99
Gm4985	-1.58	0.0573	1091	0.99
Tirap	-1.58	0.0574	1092	0.99
Ccdc28b	-1.58	0.0575	1093	0.99
Tmem164	-1.58	0.0576	1094	0.99
Dgat2l6	-1.58	0.0576	1095	0.99
Erich5	-1.57	0.0577	1096	0.99
Ccdc105	-1.57	0.0578	1097	0.99
Prkra	-1.57	0.0578	1098	0.99
Atp6v1c1	-1.57	0.0579	1099	0.99
Clmn	-1.57	0.0582	1100	0.99
Arel1	-1.57	0.0582	1101	0.99
Mthfd2l	-1.57	0.0583	1102	0.99
Rbbp9	-1.57	0.0583	1103	0.99
Tmem52b	-1.57	0.0584	1104	0.99
Ppp6c	-1.57	0.0585	1105	0.99
Fam173a	-1.57	0.0585	1106	0.99
Katnbl1	-1.57	0.0586	1107	0.99
Sst	-1.57	0.0587	1108	0.99
Pld1	-1.57	0.0587	1109	0.99
Pip4k2b	-1.57	0.0587	1110	0.99
Cyp4f14	-1.57	0.0588	1111	0.99
Slc1a4	-1.56	0.0589	1112	0.99
Kcnd1	-1.56	0.0589	1113	0.99
Gadd45b	-1.56	0.059	1114	0.99
Rprm	-1.56	0.0591	1115	0.99
Nsun3	-1.56	0.0591	1116	0.99
Vkorc1	-1.56	0.0592	1117	0.99
Ecd	-1.56	0.0593	1118	0.99
Clcnkb	-1.56	0.0594	1119	0.99
Plk3	-1.56	0.0595	1120	0.99
Acss2	-1.56	0.0596	1121	0.99
1190007I07Rik	-1.56	0.0596	1122	0.99
Olfml2b	-1.56	0.0597	1123	0.99
Tgfbi	-1.56	0.0597	1124	0.99
Mocos	-1.56	0.0598	1125	0.99
Lpp	-1.56	0.0599	1126	0.99
Nup35	-1.56	0.0599	1127	0.99
Olfr1419	-1.56	0.0599	1128	0.99
Tubb2b	-1.55	0.06	1129	0.99
Rab3gap1	-1.55	0.06	1130	0.99
Gm94	-1.55	0.0601	1131	0.99
Dnah7a	-1.55	0.0601	1132	0.99
Peg10	-1.55	0.0602	1133	0.99
Hprt	-1.55	0.0603	1134	0.99
Olfr305	-1.55	0.0604	1135	0.99
Tmem237	-1.55	0.0604	1136	0.99
Rmdn1	-1.55	0.0604	1137	0.99
Fgf17	-1.55	0.0605	1138	0.99
Vmn1r12	-1.55	0.0605	1139	0.99
Rnf149	-1.55	0.0606	1140	0.99
Zfp777	-1.55	0.0606	1141	0.99
Tmem88b	-1.55	0.0608	1142	0.99
Gm5127	-1.55	0.0608	1143	0.99
Olfr1507	-1.55	0.0609	1144	0.99
Pnpo	-1.54	0.0612	1145	0.99
Nol9	-1.54	0.0613	1146	0.99
Prkcg	-1.54	0.0613	1147	0.99
Tssk1	-1.54	0.0613	1148	0.99
Hsd17b1	-1.54	0.0613	1149	0.99
4833423E24Rik	-1.54	0.0614	1150	0.99
Zbtb42	-1.54	0.0614	1151	0.99
Zfp341	-1.54	0.0614	1152	0.99
Kng2	-1.54	0.0616	1153	0.99
Wfdc10	-1.54	0.0616	1154	0.99
Ldlrad3	-1.54	0.0616	1155	0.99
1700123O20Rik	-1.54	0.0617	1156	0.99
Apol11a	-1.54	0.0617	1157	0.99
Med25	-1.54	0.0617	1158	0.99
Dram2	-1.54	0.0617	1159	0.99
Capn1	-1.54	0.0617	1160	0.99
Ifnar1	-1.54	0.0618	1161	0.99
Dzank1	-1.54	0.0618	1162	0.99
4933425L06Rik	-1.54	0.0619	1163	0.99
Tmem138	-1.54	0.0619	1164	0.99
Tmed1	-1.54	0.0619	1165	0.99
Arhgef39	-1.54	0.062	1166	0.99
Gc	-1.54	0.0622	1167	0.99
Sord	-1.54	0.0622	1168	0.99
Rhoh	-1.54	0.0622	1169	0.99
Tarsl2	-1.54	0.0622	1170	0.99
Spic	-1.54	0.0623	1171	0.99
Klc1	-1.54	0.0624	1172	0.99
Mtmr10	-1.53	0.0624	1173	0.99
Gng2	-1.53	0.0626	1174	0.99
Rnft2	-1.53	0.0626	1175	0.99
Hcrt	-1.53	0.0627	1176	0.99
Casc4	-1.53	0.0628	1177	0.99
Pde4b	-1.53	0.0628	1178	0.99
Ccdc138	-1.53	0.0628	1179	0.99
Rgs3	-1.53	0.0628	1180	0.99
Gzma	-1.53	0.0629	1181	0.99
Prss52	-1.53	0.063	1182	0.99
Trpv2	-1.53	0.063	1183	0.99
Acss1	-1.53	0.0631	1184	0.99
Nsg2	-1.53	0.0632	1185	0.99
Cxcr1	-1.53	0.0633	1186	0.99
Pdcd7	-1.53	0.0635	1187	0.99
Fam21	-1.53	0.0636	1188	0.99
Tmem141	-1.53	0.0636	1189	0.99
Ror2	-1.52	0.0637	1190	0.99
Chkb	-1.52	0.0638	1191	0.99
Coro2a	-1.52	0.0639	1192	0.99
Siglece	-1.52	0.0639	1193	0.99
Sox2	-1.52	0.0639	1194	0.99
Aoc2	-1.52	0.064	1195	0.99
Gpr21	-1.52	0.0641	1196	0.99
Artn	-1.52	0.0642	1197	0.99
Olfr444	-1.52	0.0643	1198	0.99
Arhgef15	-1.52	0.0643	1199	0.99
Plekhg1	-1.52	0.0643	1200	0.99
Dctn4	-1.52	0.0644	1201	0.99
Vmn2r101	-1.52	0.0646	1202	0.99
Sptlc2	-1.52	0.0646	1203	0.99
Aplp2	-1.52	0.0647	1204	0.99
A230050P20Rik	-1.52	0.0647	1205	0.99
Supt5	-1.52	0.0648	1206	0.99
Rab34	-1.52	0.0648	1207	0.99
Baat	-1.52	0.0649	1208	0.99
Rab11b	-1.52	0.0649	1209	0.99
Gm9803	-1.52	0.0649	1210	0.99
Cldn3	-1.51	0.0649	1211	0.99
Chmp3	-1.51	0.065	1212	0.99
Celf1	-1.51	0.0651	1213	0.99
Gbf1	-1.51	0.0651	1214	0.99
Mtf2	-1.51	0.0652	1215	0.99
Sox14	-1.51	0.0652	1216	0.99
Ss18	-1.51	0.0653	1217	0.99
Ddhd1	-1.51	0.0654	1218	0.99
1810065E05Rik	-1.51	0.0655	1219	0.99
Prkaa2	-1.51	0.0655	1220	0.99
Aldh5a1	-1.51	0.0656	1221	0.99
Tpm3	-1.51	0.0656	1222	0.99
Flna	-1.51	0.0657	1223	0.99
L3hypdh	-1.51	0.0657	1224	0.99
Kiz	-1.51	0.0657	1225	0.99
Wdr1	-1.51	0.0657	1226	0.99
Shank3	-1.51	0.0658	1227	0.99
Fam188a	-1.51	0.0658	1228	0.99
Gpr139	-1.51	0.0661	1229	0.99
Gm17416	-1.5	0.0662	1230	0.99
Ppan	-1.5	0.0662	1231	0.99
Plxnb1	-1.5	0.0662	1232	0.99
Col9a1	-1.5	0.0662	1233	0.99
Dppa2	-1.5	0.0665	1234	0.99
9030624J02Rik	-1.5	0.0665	1235	0.99
Tlx1	-1.5	0.0665	1236	0.99
Xiap	-1.5	0.0665	1237	0.99
Olfr120	-1.5	0.0665	1238	0.99
Foxb2	-1.5	0.0666	1239	0.99
Prmt6	-1.5	0.0666	1240	0.99
Klhl18	-1.5	0.0666	1241	0.99
Kif20b	-1.5	0.0667	1242	0.99
Marco	-1.5	0.0667	1243	0.99
Ankef1	-1.5	0.0669	1244	0.99
Csgalnact2	-1.5	0.0669	1245	0.99
F13b	-1.5	0.0669	1246	0.99
Gm38119	-1.5	0.0669	1247	0.99
Timp2	-1.5	0.0669	1248	0.99
Tas1r2	-1.5	0.067	1249	0.99
Cryzl1	-1.5	0.067	1250	0.99
Numbl	-1.5	0.067	1251	0.99
Krtap4-16	-1.5	0.0671	1252	0.99
Zfp560	-1.5	0.0672	1253	0.99
Mul1	-1.5	0.0672	1254	0.99
Tdrd7	-1.5	0.0672	1255	0.99
Atxn1	-1.5	0.0674	1256	0.99
Skint6	-1.49	0.0675	1257	0.99
Cenpl	-1.49	0.0675	1258	0.99
Gulo	-1.49	0.0675	1259	0.99
Eny2	-1.49	0.0675	1260	0.99
Glipr1l2	-1.49	0.0675	1261	0.99
Psmb3	-1.49	0.0676	1262	0.99
Stat6	-1.49	0.0676	1263	0.99
Pf4	-1.49	0.0677	1264	0.99
Samd4b	-1.49	0.0677	1265	0.99
Cchcr1	-1.49	0.0677	1266	0.99
Cdcp1	-1.49	0.0678	1267	0.99
Lbp	-1.49	0.0678	1268	0.99
Fgfr1op2	-1.49	0.0678	1269	0.99
Pla2g4f	-1.49	0.0679	1270	0.99
Slc25a16	-1.49	0.068	1271	0.99
Cul5	-1.49	0.0681	1272	0.99
Wnt10b	-1.49	0.0681	1273	0.99
B630019K06Rik	-1.49	0.0681	1274	0.99
Mthfd2	-1.49	0.0682	1275	0.99
Ltk	-1.49	0.0682	1276	0.99
Sirt6	-1.49	0.0683	1277	0.99
Naca	-1.49	0.0683	1278	0.99
Them4	-1.49	0.0684	1279	0.99
Llgl2	-1.49	0.0684	1280	0.99
Mtap	-1.49	0.0684	1281	0.99
Gtf2ird1	-1.49	0.0685	1282	0.99
Arhgap9	-1.49	0.0685	1283	0.99
Hoxb9	-1.48	0.0688	1284	0.99
Ctsm	-1.48	0.0689	1285	0.99
Map7d2	-1.48	0.0691	1286	0.99
Rasl11a	-1.48	0.0691	1287	0.99
Krtap13	-1.48	0.0692	1288	0.99
Mlip	-1.48	0.0692	1289	0.99
Zfp677	-1.48	0.0692	1290	0.99
Olfr1307	-1.48	0.0693	1291	0.99
Cldnd2	-1.48	0.0694	1292	0.99
Nyap1	-1.48	0.0694	1293	0.99
Kcnab3	-1.48	0.0694	1294	0.99
Rfwd3	-1.48	0.0695	1295	0.99
Cope	-1.48	0.0697	1296	0.99
Ovch2	-1.48	0.0697	1297	0.99
Fam118a	-1.48	0.0697	1298	0.99
Arid1b	-1.48	0.0697	1299	0.99
Col16a1	-1.48	0.0698	1300	0.99
Erich3	-1.48	0.0699	1301	0.99
Foxd1	-1.48	0.07	1302	0.99
Fabp6	-1.48	0.07	1303	0.99
Pcdhgb8	-1.47	0.0701	1304	0.99
Mpst	-1.47	0.0701	1305	0.99
Jmjd7	-1.47	0.0702	1306	0.99
Olfr15	-1.47	0.0702	1307	0.99
Itgb3	-1.47	0.0702	1308	0.99
Vamp5	-1.47	0.0702	1309	0.99
Pfkl	-1.47	0.0703	1310	0.99
Mettl7a1	-1.47	0.0704	1311	0.99
Ppp1r16b	-1.47	0.0704	1312	0.99
Herc4	-1.47	0.0704	1313	0.99
Ppef1	-1.47	0.0705	1314	0.99
Tctn3	-1.47	0.0705	1315	0.99
Akap3	-1.47	0.0705	1316	0.99
Dsg1c	-1.47	0.0706	1317	0.99
Cd6	-1.47	0.0706	1318	0.99
Pml	-1.47	0.0706	1319	0.99
Pgk1-rs7	-1.47	0.0706	1320	0.99
Myh6	-1.47	0.0706	1321	0.99
Olfr456	-1.47	0.0707	1322	0.99
Agtr1b	-1.47	0.0707	1323	0.99
Fam173b	-1.47	0.0707	1324	0.99
Hes5	-1.47	0.0709	1325	0.99
Oacyl	-1.47	0.0709	1326	0.99
Zbtb7a	-1.47	0.071	1327	0.99
Tsnaxip1	-1.47	0.071	1328	0.99
Klrc3	-1.47	0.0712	1329	0.99
Crnn	-1.47	0.0713	1330	0.99
Cox15	-1.47	0.0713	1331	0.99
Wdr77	-1.47	0.0714	1332	0.99
Tnks1bp1	-1.46	0.0715	1333	0.99
Sva	-1.46	0.0716	1334	0.99
Ten1	-1.46	0.0716	1335	0.99
Cldn5	-1.46	0.0717	1336	0.99
Atf2	-1.46	0.0717	1337	0.99
Ap5m1	-1.46	0.0717	1338	0.99
Wnt3	-1.46	0.0717	1339	0.99
AI593442	-1.46	0.0718	1340	0.99
Akr1c13	-1.46	0.0718	1341	0.99
Olfr392	-1.46	0.0718	1342	0.99
A130051J06Rik	-1.46	0.0719	1343	0.99
Arhgap21	-1.46	0.072	1344	0.99
Syngr4	-1.46	0.0722	1345	0.99
Mep1b	-1.46	0.0722	1346	0.99
Elavl4	-1.46	0.0722	1347	0.99
Mybpc3	-1.46	0.0722	1348	0.99
Nelfe	-1.46	0.0722	1349	0.99
Crybb2	-1.46	0.0722	1350	0.99
Osbpl9	-1.46	0.0722	1351	0.99
Cwc15	-1.46	0.0723	1352	0.99
Pex19	-1.46	0.0724	1353	0.99
Skint3	-1.46	0.0724	1354	0.99
Marcks	-1.46	0.0724	1355	0.99
Cep250	-1.46	0.0725	1356	0.99
Osbpl11	-1.46	0.0726	1357	0.99
Pla2g2c	-1.46	0.0726	1358	0.99
Arl5c	-1.46	0.0728	1359	0.99
Rhbdd1	-1.45	0.0729	1360	0.99
Ccdc3	-1.45	0.0729	1361	0.99
Casq1	-1.45	0.073	1362	0.99
Cyb561d2	-1.45	0.073	1363	0.99
Decr1	-1.45	0.073	1364	0.99
Gsdmc4	-1.45	0.0731	1365	0.99
Nrip1	-1.45	0.0731	1366	0.99
Tlr12	-1.45	0.0731	1367	0.99
Olfr571	-1.45	0.0732	1368	0.99
Dbp	-1.45	0.0733	1369	0.99
Mief2	-1.45	0.0733	1370	0.99
Mettl14	-1.45	0.0734	1371	0.99
Etf1	-1.45	0.0734	1372	0.99
Lrrc8b	-1.45	0.0735	1373	0.99
Syf2	-1.45	0.0737	1374	0.99
Dna2	-1.45	0.0738	1375	0.99
Aox3	-1.45	0.0739	1376	0.99
Trim41	-1.45	0.0741	1377	0.99
Nfasc	-1.45	0.0741	1378	0.99
Cltb	-1.45	0.0742	1379	0.99
Syn3	-1.44	0.0743	1380	0.99
Casc1	-1.44	0.0744	1381	0.99
Pdzrn4	-1.44	0.0745	1382	0.99
Aqp4	-1.44	0.0745	1383	0.99
Plscr2	-1.44	0.0745	1384	0.99
Fam217a	-1.44	0.0746	1385	0.99
Ddah1	-1.44	0.0746	1386	0.99
7420461P10Rik	-1.44	0.0747	1387	0.99
Frmd5	-1.44	0.0747	1388	0.99
Dnase2b	-1.44	0.0747	1389	0.99
Zc3h10	-1.44	0.0748	1390	0.99
Creld2	-1.44	0.0748	1391	0.99
Timmdc1	-1.44	0.0749	1392	0.99
Sox8	-1.44	0.0749	1393	0.99
Mmp28	-1.44	0.0749	1394	0.99
Ing3	-1.44	0.075	1395	0.99
Pcyox1l	-1.44	0.075	1396	0.99
Usp45	-1.44	0.0753	1397	0.99
Igsf6	-1.44	0.0753	1398	0.99
Ahcyl2	-1.44	0.0755	1399	0.99
Zdbf2	-1.44	0.0755	1400	0.99
Hus1b	-1.44	0.0756	1401	0.99
Hnrnpdl	-1.43	0.0757	1402	0.99
Dlx3	-1.43	0.0758	1403	0.99
Wdr38	-1.43	0.0759	1404	0.99
Dfnb59	-1.43	0.076	1405	0.99
Rgs9	-1.43	0.0761	1406	0.99
Aurkc	-1.43	0.0762	1407	0.99
Prr7	-1.43	0.0762	1408	0.99
Htra3	-1.43	0.0762	1409	0.99
Hars2	-1.43	0.0763	1410	0.99
Olfr340	-1.43	0.0763	1411	0.99
Ipo9	-1.43	0.0763	1412	0.99
Tnp1	-1.43	0.0763	1413	0.99
Prdm12	-1.43	0.0764	1414	0.99
Sh2b3	-1.43	0.0764	1415	0.99
Exd1	-1.43	0.0765	1416	0.99
Slc8a3	-1.43	0.0765	1417	0.99
Apoc1	-1.43	0.0765	1418	0.99
Focad	-1.43	0.0765	1419	0.99
Frmd8	-1.43	0.0766	1420	0.99
Fnbp1	-1.43	0.0766	1421	0.99
Prpf18	-1.43	0.0766	1422	0.99
Ceacam2	-1.43	0.0766	1423	0.99
Cacfd1	-1.43	0.0766	1424	0.99
Kcna2	-1.43	0.0767	1425	0.99
Bmf	-1.43	0.0767	1426	0.99
Ndufaf6	-1.43	0.0767	1427	0.99
Sspo	-1.43	0.0768	1428	0.99
Hypm	-1.43	0.0768	1429	0.99
Hesx1	-1.43	0.0768	1430	0.99
Timm8b	-1.43	0.0768	1431	0.99
Mzt2	-1.43	0.0768	1432	0.99
Cand1	-1.43	0.0769	1433	0.99
Lrrc14	-1.43	0.0769	1434	0.99
Gsg1	-1.43	0.0769	1435	0.99
Usp11	-1.43	0.077	1436	0.99
Smad6	-1.43	0.0771	1437	0.99
Ncoa2	-1.42	0.0771	1438	0.99
Olfr109	-1.42	0.0771	1439	0.99
Vmn2r5	-1.42	0.0772	1440	0.99
Glrx3	-1.42	0.0773	1441	0.99
Cnot11	-1.42	0.0774	1442	0.99
Brinp3	-1.42	0.0775	1443	0.99
E2f6	-1.42	0.0775	1444	0.99
Irf9	-1.42	0.0775	1445	0.99
Sox17	-1.42	0.0776	1446	0.99
4932438H23Rik	-1.42	0.0776	1447	0.99
Med30	-1.42	0.0777	1448	0.99
Reps2	-1.42	0.0777	1449	0.99
E130116L18Rik	-1.42	0.0777	1450	0.99
Socs6	-1.42	0.0778	1451	0.99
Akap10	-1.42	0.0778	1452	0.99
Nit1	-1.42	0.0778	1453	0.99
Prlhr	-1.42	0.0778	1454	0.99
Shc2	-1.42	0.0778	1455	0.99
Dip2b	-1.42	0.0778	1456	0.99
Trp53	-1.42	0.0778	1457	0.99
Fbxl4	-1.42	0.078	1458	0.99
Srgn	-1.42	0.078	1459	0.99
Olfr1467	-1.42	0.078	1460	0.99
Zgrf1	-1.42	0.078	1461	0.99
Azgp1	-1.42	0.0781	1462	0.99
Pabpn1l	-1.42	0.0782	1463	0.99
Rad51	-1.42	0.0783	1464	0.99
Mageb1	-1.42	0.0785	1465	0.99
Colq	-1.42	0.0785	1466	0.99
Sucnr1	-1.41	0.0785	1467	0.99
Unc5b	-1.41	0.0786	1468	0.99
Olfr1390	-1.41	0.0787	1469	0.99
Trim80	-1.41	0.0787	1470	0.99
Cops6	-1.41	0.0787	1471	0.99
Hspa9	-1.41	0.0788	1472	0.99
Fam184a	-1.41	0.0788	1473	0.99
Fos	-1.41	0.0789	1474	0.99
BC147527	-1.41	0.0789	1475	0.99
Cwf19l2	-1.41	0.0789	1476	0.99
Olfr919	-1.41	0.079	1477	0.99
Tspyl2	-1.41	0.079	1478	0.99
Rnf34	-1.41	0.079	1479	0.99
Tesk2	-1.41	0.079	1480	0.99
Alg9	-1.41	0.079	1481	0.99
Edem3	-1.41	0.0791	1482	0.99
Cfp	-1.41	0.0791	1483	0.99
Lipi	-1.41	0.0791	1484	0.99
Itih5	-1.41	0.0792	1485	0.99
Rrm2b	-1.41	0.0792	1486	0.99
Fam136b-ps	-1.41	0.0792	1487	0.99
Prtg	-1.41	0.0793	1488	0.99
Gorasp1	-1.41	0.0793	1489	0.99
H2-Q2	-1.41	0.0793	1490	0.99
Olfr944	-1.41	0.0793	1491	0.99
Eme2	-1.41	0.0793	1492	0.99
4931406C07Rik	-1.41	0.0794	1493	0.99
Crat	-1.41	0.0794	1494	0.99
Mroh5	-1.41	0.0794	1495	0.99
Ppp1r3d	-1.41	0.0795	1496	0.99
Fgfr2	-1.41	0.0796	1497	0.99
Serpina6	-1.41	0.0797	1498	0.99
Celf2	-1.41	0.0797	1499	0.99
Stac3	-1.41	0.0798	1500	0.99
Gm11939	-1.41	0.0798	1501	0.99
Vmn2r53	-1.41	0.0799	1502	0.99
Il12b	-1.41	0.0799	1503	0.99
Porcn	-1.4	0.0803	1504	0.99
Klf3	-1.4	0.0803	1505	0.99
Hist1h4h	-1.4	0.0805	1506	0.99
Rps19bp1	-1.4	0.0806	1507	0.99
Gas7	-1.4	0.0806	1508	0.99
Cd28	-1.4	0.0807	1509	0.99
Npdc1	-1.4	0.0807	1510	0.99
Zdhhc22	-1.4	0.0808	1511	0.99
F2rl2	-1.4	0.0808	1512	0.99
Ech1	-1.4	0.0809	1513	0.99
Hgs	-1.4	0.081	1514	0.99
Gucd1	-1.4	0.081	1515	0.99
Susd3	-1.4	0.0811	1516	0.99
9330161L09Rik	-1.4	0.0812	1517	0.99
Mcidas	-1.4	0.0812	1518	0.99
Scrt2	-1.4	0.0812	1519	0.99
Pef1	-1.4	0.0812	1520	0.99
Wdr54	-1.4	0.0813	1521	0.99
Zfp619	-1.4	0.0814	1522	0.99
Abracl	-1.4	0.0814	1523	0.99
Gja4	-1.4	0.0815	1524	0.99
Asphd2	-1.4	0.0815	1525	0.99
Nr1d2	-1.39	0.0816	1526	0.99
Ltbp3	-1.39	0.0816	1527	0.99
Clstn2	-1.39	0.0817	1528	0.99
Pcdhb11	-1.39	0.0817	1529	0.99
Slc15a2	-1.39	0.0819	1530	0.99
Brd2	-1.39	0.082	1531	0.99
Tmc4	-1.39	0.082	1532	0.99
Tstd2	-1.39	0.0821	1533	0.99
Letm2	-1.39	0.0822	1534	0.99
Osbpl6	-1.39	0.0822	1535	0.99
Adgrl2	-1.39	0.0823	1536	0.99
Zfp26	-1.39	0.0824	1537	0.99
Ccdc87	-1.39	0.0825	1538	0.99
Sh3gl3	-1.39	0.0827	1539	0.99
Nutf2	-1.39	0.0827	1540	0.99
Slc25a24	-1.39	0.0827	1541	0.99
Dhdh	-1.39	0.0827	1542	0.99
Sult5a1	-1.39	0.0828	1543	0.99
Aipl1	-1.39	0.0828	1544	0.99
Slc37a4	-1.39	0.083	1545	0.99
Shroom1	-1.38	0.083	1546	0.99
Olfr1276	-1.38	0.083	1547	0.99
3632451O06Rik	-1.38	0.0831	1548	0.99
Zdhhc21	-1.38	0.0831	1549	0.99
Tctex1d2	-1.38	0.0832	1550	0.99
Emc10	-1.38	0.0832	1551	0.99
1700001O22Rik	-1.38	0.0833	1552	0.99
Txn2	-1.38	0.0833	1553	0.99
Gm10784	-1.38	0.0834	1554	0.99
Irg1	-1.38	0.0837	1555	0.99
Pyroxd2	-1.38	0.0837	1556	0.99
Mall	-1.38	0.0838	1557	0.99
Glipr1l1	-1.38	0.0839	1558	0.99
Ip6k2	-1.38	0.0839	1559	0.99
Htatip2	-1.38	0.084	1560	0.99
Naip2	-1.38	0.084	1561	0.99
Itih1	-1.38	0.0841	1562	0.99
Ifitm1	-1.38	0.0842	1563	0.99
Olfr1166	-1.38	0.0842	1564	0.99
Olfr1002	-1.38	0.0842	1565	0.99
Skint1	-1.38	0.0842	1566	0.99
Olfr1163	-1.38	0.0842	1567	0.99
Kera	-1.38	0.0842	1568	0.99
Barx1	-1.38	0.0843	1569	0.99
Ggta1	-1.38	0.0843	1570	0.99
Fsip2	-1.38	0.0843	1571	0.99
Kynu	-1.38	0.0844	1572	0.99
Traf3ip1	-1.38	0.0845	1573	0.99
Slc25a21	-1.38	0.0845	1574	0.99
Foxo6	-1.37	0.0846	1575	0.99
Sumf2	-1.37	0.0847	1576	0.99
Map3k1	-1.37	0.0848	1577	0.99
Ccdc134	-1.37	0.0849	1578	0.99
Dnajc5	-1.37	0.0849	1579	0.99
Uchl1	-1.37	0.085	1580	0.99
Colgalt2	-1.37	0.085	1581	0.99
2310036O22Rik	-1.37	0.0851	1582	0.99
Zc3h8	-1.37	0.0852	1583	0.99
Cideb	-1.37	0.0853	1584	0.99
Bbx	-1.37	0.0853	1585	0.99
Csmd2	-1.37	0.0858	1586	0.99
Arih1	-1.37	0.0858	1587	0.99
Phyh	-1.37	0.086	1588	0.99
Cdk2ap2	-1.37	0.0861	1589	0.99
Pomt1	-1.37	0.0861	1590	0.99
Cnga3	-1.36	0.0862	1591	0.99
Apol9b	-1.36	0.0864	1592	0.99
Ctxn2	-1.36	0.0864	1593	0.99
0610009B22Rik	-1.36	0.0866	1594	0.99
Icam4	-1.36	0.0868	1595	0.99
Nhlrc4	-1.36	0.0869	1596	0.99
Grin2d	-1.36	0.0869	1597	0.99
Cfap46	-1.36	0.087	1598	0.99
Olfr507	-1.36	0.087	1599	0.99
Olfr1128	-1.36	0.0872	1600	0.99
Acvr2a	-1.36	0.0874	1601	0.99
Cyfip1	-1.36	0.0874	1602	0.99
Lypd3	-1.36	0.0874	1603	0.99
Ankrd39	-1.36	0.0874	1604	0.99
Osbpl10	-1.36	0.0874	1605	0.99
Wdr53	-1.36	0.0875	1606	0.99
Arl8a	-1.36	0.0875	1607	0.99
Tysnd1	-1.36	0.0876	1608	0.99
Zbtb21	-1.36	0.0876	1609	0.99
Rangap1	-1.36	0.0876	1610	0.99
Spatc1l	-1.36	0.0877	1611	0.99
Krt80	-1.36	0.0877	1612	0.99
Mlph	-1.35	0.0877	1613	0.99
Spdya	-1.35	0.0879	1614	0.99
Arfgap2	-1.35	0.0879	1615	0.99
Rpl10	-1.35	0.088	1616	0.99
Slc25a44	-1.35	0.088	1617	0.99
Agpat2	-1.35	0.088	1618	0.99
Vdr	-1.35	0.0881	1619	0.99
Chac1	-1.35	0.0882	1620	0.99
Igsf21	-1.35	0.0882	1621	0.99
Smpd5	-1.35	0.0882	1622	0.99
Leap2	-1.35	0.0882	1623	0.99
Gm5627	-1.35	0.0883	1624	0.99
4933408J17Rik	-1.35	0.0884	1625	0.99
Galnt13	-1.35	0.0884	1626	0.99
Hoga1	-1.35	0.0885	1627	0.99
Gpcpd1	-1.35	0.0885	1628	0.99
Kctd13	-1.35	0.0885	1629	0.99
Avpr2	-1.35	0.0886	1630	0.99
Avp	-1.35	0.0886	1631	0.99
9230102O04Rik	-1.35	0.0887	1632	0.99
Accsl	-1.35	0.0888	1633	0.99
Knstrn	-1.35	0.0888	1634	0.99
Zfp507	-1.35	0.0888	1635	0.99
Cckbr	-1.35	0.0889	1636	0.99
Hrsp12	-1.35	0.0889	1637	0.99
Cbl	-1.35	0.089	1638	0.99
Noto	-1.35	0.089	1639	0.99
Rnaseh2b	-1.35	0.089	1640	0.99
Slc25a14	-1.35	0.0891	1641	0.99
Pcdhb19	-1.35	0.0891	1642	0.99
Dhx58	-1.35	0.0891	1643	0.99
Zfp853	-1.35	0.0892	1644	0.99
Ddx50	-1.35	0.0892	1645	0.99
Panx3	-1.35	0.0892	1646	0.99
4921513I03Rik	-1.34	0.0893	1647	0.99
Gne	-1.34	0.0894	1648	0.99
Nkd1	-1.34	0.0894	1649	0.99
Nono	-1.34	0.0894	1650	0.99
Ptprg	-1.34	0.0894	1651	0.99
Rabgap1	-1.34	0.0895	1652	0.99
S1pr1	-1.34	0.0895	1653	0.99
Lgals3bp	-1.34	0.0895	1654	0.99
Sirpa	-1.34	0.0895	1655	0.99
Rnf208	-1.34	0.0895	1656	0.99
Plscr4	-1.34	0.0895	1657	0.99
Bmyc	-1.34	0.0896	1658	0.99
Pla2g16	-1.34	0.0896	1659	0.99
Ctsj	-1.34	0.0896	1660	0.99
Lrrn4	-1.34	0.0897	1661	0.99
Vmn2r70	-1.34	0.0897	1662	0.99
Cntd1	-1.34	0.0898	1663	0.99
Islr	-1.34	0.0899	1664	0.99
Prg2	-1.34	0.0901	1665	0.99
Lvrn	-1.34	0.0901	1666	0.99
Pglyrp4	-1.34	0.0904	1667	0.99
Fbxo4	-1.34	0.0904	1668	0.99
Neurog2	-1.34	0.0904	1669	0.99
Cdh20	-1.34	0.0905	1670	0.99
Capzb	-1.34	0.0906	1671	0.99
Stau1	-1.34	0.0908	1672	0.99
Kcnd3	-1.34	0.0908	1673	0.99
Gm4799	-1.34	0.0908	1674	0.99
a	-1.34	0.0909	1675	0.99
Nelfa	-1.33	0.091	1676	0.99
Eva1c	-1.33	0.091	1677	0.99
Dbx2	-1.33	0.091	1678	0.99
Gm14137	-1.33	0.0911	1679	0.99
Cts6	-1.33	0.0912	1680	0.99
Tmem215	-1.33	0.0913	1681	0.99
Ubfd1	-1.33	0.0913	1682	0.99
4931409K22Rik	-1.33	0.0913	1683	0.99
Grm3	-1.33	0.0915	1684	0.99
Adamts2	-1.33	0.0915	1685	0.99
Slc44a3	-1.33	0.0917	1686	0.99
Alg12	-1.33	0.0918	1687	0.99
Pgrmc2	-1.33	0.0918	1688	0.99
Dnajc16	-1.33	0.0918	1689	0.99
Crisp2	-1.33	0.0919	1690	0.99
Card10	-1.33	0.0919	1691	0.99
Gm1604b	-1.33	0.092	1692	0.99
Man2c1	-1.33	0.0921	1693	0.99
Zfp771	-1.33	0.0921	1694	0.99
Tgm3	-1.33	0.0922	1695	0.99
Taf9b	-1.33	0.0923	1696	0.99
Mmp12	-1.33	0.0923	1697	0.99
B3gnt7	-1.33	0.0924	1698	0.99
E130311K13Rik	-1.33	0.0925	1699	0.99
Sgol2a	-1.32	0.0926	1700	0.99
Ncbp1	-1.32	0.0926	1701	0.99
Syde1	-1.32	0.0927	1702	0.99
Tcp11l1	-1.32	0.0927	1703	0.99
Cadm2	-1.32	0.0928	1704	0.99
Colec11	-1.32	0.0929	1705	0.99
Arhgap27	-1.32	0.0929	1706	0.99
Pbx3	-1.32	0.093	1707	0.99
Chrna4	-1.32	0.0931	1708	0.99
Cplx3	-1.32	0.0932	1709	0.99
Acadl	-1.32	0.0932	1710	0.99
Pcdh12	-1.32	0.0932	1711	0.99
Layn	-1.32	0.0933	1712	0.99
Ppl	-1.32	0.0933	1713	0.99
Tcaf1	-1.32	0.0933	1714	0.99
Cmpk1	-1.32	0.0934	1715	0.99
1700008O03Rik	-1.32	0.0934	1716	0.99
Tmed5	-1.32	0.0934	1717	0.99
Esd	-1.32	0.0935	1718	0.99
Olfr768	-1.32	0.0935	1719	0.99
Actl10	-1.32	0.094	1720	0.99
Muc15	-1.32	0.094	1721	0.99
Crtc3	-1.32	0.094	1722	0.99
Tmprss11c	-1.32	0.094	1723	0.99
Helt	-1.32	0.094	1724	0.99
Liph	-1.32	0.0941	1725	0.99
Chrnb1	-1.32	0.0942	1726	0.99
Olfr1336	-1.32	0.0943	1727	0.99
Zfp955a	-1.31	0.0944	1728	0.99
Shox2	-1.31	0.0946	1729	0.99
Ccl28	-1.31	0.0946	1730	0.99
Il17ra	-1.31	0.0947	1731	0.99
Esyt2	-1.31	0.0948	1732	0.99
Vip	-1.31	0.0949	1733	0.99
Acaa1a	-1.31	0.095	1734	0.99
Arhgap11a	-1.31	0.095	1735	0.99
Acer2	-1.31	0.0952	1736	0.99
Pfkfb4	-1.31	0.0952	1737	0.99
Pttg1ip	-1.31	0.0952	1738	0.99
Dll4	-1.31	0.0952	1739	0.99
Polq	-1.31	0.0953	1740	0.99
Egfl7	-1.31	0.0954	1741	0.99
Patl1	-1.31	0.0954	1742	0.99
Gm1113	-1.31	0.0954	1743	0.99
Phox2b	-1.31	0.0954	1744	0.99
Olfr594	-1.31	0.0954	1745	0.99
Setd7	-1.31	0.0955	1746	0.99
Hmx3	-1.31	0.0955	1747	0.99
Celf6	-1.31	0.0955	1748	0.99
Tmem63a	-1.31	0.0955	1749	0.99
Mif4gd	-1.31	0.0956	1750	0.99
Pmpca	-1.31	0.0956	1751	0.99
Clnk	-1.31	0.0958	1752	0.99
Ldb1	-1.31	0.0958	1753	0.99
Ly6g6e	-1.31	0.0958	1754	0.99
Gpr152	-1.31	0.0958	1755	0.99
Htra1	-1.31	0.0958	1756	0.99
Gm14085	-1.3	0.096	1757	0.99
Dock6	-1.3	0.0961	1758	0.99
Prss42	-1.3	0.0961	1759	0.99
Rsrp1	-1.3	0.0961	1760	0.99
Sec22a	-1.3	0.0962	1761	0.99
Gm648	-1.3	0.0963	1762	0.99
Fyb	-1.3	0.0963	1763	0.99
Tmc2	-1.3	0.0964	1764	0.99
Bhlha15	-1.3	0.0965	1765	0.99
Carm1	-1.3	0.0966	1766	0.99
Wisp3	-1.3	0.0966	1767	0.99
Slc8a1	-1.3	0.0967	1768	0.99
Grin3b	-1.3	0.0967	1769	0.99
Tmem186	-1.3	0.0967	1770	0.99
Rfwd2	-1.3	0.0968	1771	0.99
Mrpl57	-1.3	0.0969	1772	0.99
1700057G04Rik	-1.3	0.097	1773	0.99
Igfbpl1	-1.3	0.097	1774	0.99
Ypel4	-1.3	0.097	1775	0.99
Wfdc6a	-1.3	0.0971	1776	0.99
Mfsd8	-1.3	0.0971	1777	0.99
Mvd	-1.3	0.0972	1778	0.99
Scml4	-1.3	0.0972	1779	0.99
Tph2	-1.3	0.0972	1780	0.99
D6Wsu163e	-1.3	0.0972	1781	0.99
L1cam	-1.3	0.0973	1782	0.99
Caly	-1.3	0.0973	1783	0.99
Trub2	-1.3	0.0974	1784	0.99
Arhgef38	-1.3	0.0974	1785	0.99
Slc26a4	-1.29	0.0977	1786	0.99
Spdl1	-1.29	0.0977	1787	0.99
Onecut3	-1.29	0.0979	1788	0.99
Ly6h	-1.29	0.0979	1789	0.99
Ankrd35	-1.29	0.0979	1790	0.99
Olfr613	-1.29	0.0979	1791	0.99
Mcam	-1.29	0.098	1792	0.99
Fkbp6	-1.29	0.098	1793	0.99
Scai	-1.29	0.0981	1794	0.99
Tex38	-1.29	0.0981	1795	0.99
Klhl15	-1.29	0.0983	1796	0.99
Mlxipl	-1.29	0.0983	1797	0.99
Zbtb2	-1.29	0.0983	1798	0.99
Trio	-1.29	0.0983	1799	0.99
9330159F19Rik	-1.29	0.0983	1800	0.99
1110034G24Rik	-1.29	0.0983	1801	0.99
Mta3	-1.29	0.0983	1802	0.99
Evpl	-1.29	0.0985	1803	0.99
A830005F24Rik	-1.29	0.0985	1804	0.99
Nckap1l	-1.29	0.0985	1805	0.99
Olfr1018	-1.29	0.0986	1806	0.99
Tmem200b	-1.29	0.0986	1807	0.99
Tmem132c	-1.29	0.0986	1808	0.99
Olfr730	-1.29	0.0987	1809	0.99
Cyp2c44	-1.29	0.0988	1810	0.99
Sms	-1.29	0.0989	1811	0.99
Olfr1444	-1.29	0.0989	1812	0.99
Adra1a	-1.29	0.0989	1813	0.99
Zscan12	-1.29	0.099	1814	0.99
Samsn1	-1.29	0.099	1815	0.99
Gm17509	-1.29	0.099	1816	0.99
R3hdm1	-1.29	0.0991	1817	0.99
Dpy19l2	-1.29	0.0992	1818	0.99
Olfr49	-1.29	0.0993	1819	0.99
Gm16181	-1.29	0.0993	1820	0.99
Il22ra1	-1.29	0.0993	1821	0.99
Fam187b	-1.29	0.0993	1822	0.99
Emx2	-1.28	0.0994	1823	0.99
Tbx20	-1.28	0.0995	1824	0.99
Iqgap1	-1.28	0.0996	1825	0.99
Ankar	-1.28	0.0996	1826	0.99
Rabggta	-1.28	0.0997	1827	0.99
1700123I01Rik	-1.28	0.0997	1828	0.99
Mfap3	-1.28	0.0998	1829	0.99
Parp16	-1.28	0.0998	1830	0.99
Ano4	-1.28	0.0999	1831	0.99
Nol3	-1.28	0.0999	1832	0.99
L3mbtl2	-1.28	0.0999	1833	0.99
Wdr37	-1.28	0.1	1834	0.99
AI464131	-1.28	0.1	1835	0.99
Plk2	-1.28	0.1	1836	0.99
Smad2	-1.28	0.1	1837	0.99
Dcps	-1.28	0.1	1838	0.99
Bora	-1.28	0.1	1839	0.99
Jmjd4	-1.28	0.1	1840	0.99
Psph	-1.28	0.1	1841	0.99
Sirt7	-1.28	0.1	1842	0.99
2024-03-03	-1.28	0.1	1843	0.99
Acad9	-1.28	0.1	1844	0.99
Atg4a	-1.28	0.1	1845	0.99
Rprml	-1.28	0.1	1846	0.99
Ncf1	-1.28	0.1	1847	0.99
Spint2	-1.28	0.1	1848	0.99
Zmat4	-1.28	0.101	1849	0.99
Zc3h3	-1.28	0.101	1850	0.99
Ctnnbl1	-1.28	0.101	1851	0.99
Star	-1.28	0.101	1852	0.99
Serinc2	-1.28	0.101	1853	0.99
Fcho1	-1.28	0.101	1854	0.99
Gm5134	-1.28	0.101	1855	0.99
Ciz1	-1.28	0.101	1856	0.99
Herc2	-1.28	0.101	1857	0.99
Tmem95	-1.28	0.101	1858	0.99
Tnk2	-1.28	0.101	1859	0.99
Usp53	-1.28	0.101	1860	0.99
Rab11fip3	-1.28	0.101	1861	0.99
1810043G02Rik	-1.28	0.101	1862	0.99
Rspo1	-1.28	0.101	1863	0.99
Insm1	-1.28	0.101	1864	0.99
Krtap29-1	-1.27	0.101	1865	0.99
Impact	-1.27	0.101	1866	0.99
Yipf6	-1.27	0.101	1867	0.99
1700017D01Rik	-1.27	0.101	1868	0.99
Pcdhgc3	-1.27	0.101	1869	0.99
1700007G11Rik	-1.27	0.101	1870	0.99
D430041D05Rik	-1.27	0.101	1871	0.99
Aicda	-1.27	0.101	1872	0.99
Sdc3	-1.27	0.102	1873	0.99
4931400O07Rik	-1.27	0.102	1874	0.99
Hip1	-1.27	0.102	1875	0.99
Rasgrp1	-1.27	0.102	1876	0.99
Gpatch2l	-1.27	0.102	1877	0.99
Kcnh3	-1.27	0.102	1878	0.99
Sgsm3	-1.27	0.102	1879	0.99
Commd2	-1.27	0.102	1880	0.99
Wfikkn1	-1.27	0.102	1881	0.99
Kif1b	-1.27	0.102	1882	0.99
Btn2a2	-1.27	0.102	1883	0.99
Prnp	-1.27	0.102	1884	0.99
Dnajb7	-1.27	0.103	1885	0.99
Lemd2	-1.27	0.103	1886	0.99
Acnat2	-1.27	0.103	1887	0.99
Cdcp2	-1.27	0.103	1888	0.99
Thbs1	-1.26	0.103	1889	0.99
Trcg1	-1.26	0.103	1890	0.99
Larp1	-1.26	0.103	1891	0.99
Ddx52	-1.26	0.103	1892	0.99
Slc35d2	-1.26	0.104	1893	0.99
Slc22a22	-1.26	0.104	1894	0.99
Rsu1	-1.26	0.104	1895	0.99
Cd63	-1.26	0.104	1896	0.99
Pdcl3	-1.26	0.104	1897	0.99
Mettl21c	-1.26	0.104	1898	0.99
Ttll13	-1.26	0.104	1899	0.99
Rrp9	-1.26	0.104	1900	0.99
Ppip5k1	-1.26	0.104	1901	0.99
Stam	-1.26	0.104	1902	0.99
Rnase10	-1.26	0.104	1903	0.99
Ebf3	-1.26	0.104	1904	0.99
D230025D16Rik	-1.26	0.104	1905	0.99
Pcdhb21	-1.26	0.105	1906	0.99
Foxc1	-1.26	0.105	1907	0.99
Filip1l	-1.26	0.105	1908	0.99
Nomo1	-1.26	0.105	1909	0.99
Neurod1	-1.26	0.105	1910	0.99
Rbm17	-1.26	0.105	1911	0.99
Gm43518	-1.25	0.105	1912	0.99
Muc1	-1.25	0.105	1913	0.99
Ift46	-1.25	0.105	1914	0.99
Rbm22	-1.25	0.105	1915	0.99
B3gntl1	-1.25	0.105	1916	0.99
Gli3	-1.25	0.105	1917	0.99
Slc15a5	-1.25	0.105	1918	0.99
Npr2	-1.25	0.105	1919	0.99
Susd6	-1.25	0.105	1920	0.99
Angptl2	-1.25	0.105	1921	0.99
Dhrs9	-1.25	0.105	1922	0.99
Cdkl4	-1.25	0.105	1923	0.99
Pdzd11	-1.25	0.105	1924	0.99
Rbm6	-1.25	0.105	1925	0.99
Prodh	-1.25	0.105	1926	0.99
Mael	-1.25	0.105	1927	0.99
Fabp9	-1.25	0.105	1928	0.99
Specc1l	-1.25	0.106	1929	0.99
Napg	-1.25	0.106	1930	0.99
Ints3	-1.25	0.106	1931	0.99
Stk31	-1.25	0.106	1932	0.99
Cdk5r2	-1.25	0.106	1933	0.99
Slc25a35	-1.25	0.106	1934	0.99
Ccdc8	-1.25	0.106	1935	0.99
Dnm1	-1.25	0.106	1936	0.99
Bloc1s1	-1.25	0.106	1937	0.99
Hrct1	-1.25	0.106	1938	0.99
Omd	-1.25	0.106	1939	0.99
Lrrc4	-1.25	0.106	1940	0.99
Ocrl	-1.25	0.106	1941	0.99
Ttc3	-1.25	0.106	1942	0.99
Renbp	-1.25	0.106	1943	0.99
Birc5	-1.25	0.106	1944	0.99
4930407I10Rik	-1.25	0.106	1945	0.99
Gip	-1.25	0.106	1946	0.99
Zfp641	-1.25	0.106	1947	0.99
Ppp2r5c	-1.25	0.106	1948	0.99
Il34	-1.25	0.106	1949	0.99
Zcchc18	-1.25	0.106	1950	0.99
Ccnb1	-1.25	0.107	1951	0.99
Wdr93	-1.24	0.107	1952	0.99
Fndc5	-1.24	0.107	1953	0.99
Scn2b	-1.24	0.107	1954	0.99
Fbxo38	-1.24	0.107	1955	0.99
Bcl2l10	-1.24	0.107	1956	0.99
Comt	-1.24	0.107	1957	0.99
Plxnb2	-1.24	0.107	1958	0.99
Pkp2	-1.24	0.107	1959	0.99
Usp37	-1.24	0.107	1960	0.99
Nr4a1	-1.24	0.107	1961	0.99
Prss37	-1.24	0.107	1962	0.99
Gm20499	-1.24	0.107	1963	0.99
Mkx	-1.24	0.107	1964	0.99
Lrrc8c	-1.24	0.107	1965	0.99
Tmx1	-1.24	0.107	1966	0.99
Awat1	-1.24	0.107	1967	0.99
Pde9a	-1.24	0.107	1968	0.99
Cutal	-1.24	0.107	1969	0.99
Rpl23	-1.24	0.107	1970	0.99
Oog3	-1.24	0.107	1971	0.99
Gm38100	-1.24	0.107	1972	0.99
Klf6	-1.24	0.107	1973	0.99
Rasa2	-1.24	0.108	1974	0.99
Srsf6	-1.24	0.108	1975	0.99
Inpp5e	-1.24	0.108	1976	0.99
Olfr1189	-1.24	0.108	1977	0.99
Kel	-1.24	0.108	1978	0.99
Slc39a12	-1.24	0.108	1979	0.99
Synpo	-1.24	0.108	1980	0.99
Tmem115	-1.24	0.108	1981	0.99
Tigit	-1.24	0.108	1982	0.99
Zfp458	-1.24	0.108	1983	0.99
Olfr961	-1.24	0.108	1984	0.99
Gm17546	-1.24	0.108	1985	0.99
Fbxw26	-1.24	0.108	1986	0.99
Cc2d2a	-1.24	0.108	1987	0.99
Spem1	-1.24	0.108	1988	0.99
Stard9	-1.23	0.108	1989	0.99
Rnf19a	-1.23	0.108	1990	0.99
Kcnk15	-1.23	0.109	1991	0.99
Tmem30b	-1.23	0.109	1992	0.99
Tesk1	-1.23	0.109	1993	0.99
Daw1	-1.23	0.109	1994	0.99
Osbpl5	-1.23	0.109	1995	0.99
Ddx3x	-1.23	0.109	1996	0.99
Tshz1	-1.23	0.109	1997	0.99
Acot9	-1.23	0.109	1998	0.99
Nudt18	-1.23	0.109	1999	0.99
[truncated: 17,461 more rows]
