# Supplementary material for: FACS-based genome-wide CRISPR screening platform identifies modulators of CD47
Source: Front Immunol. 2026 Jan 12;16:1684539. doi: 10.3389/fimmu.2025.1684539 (PMC12832931; doi:10.3389/fimmu.2025.1684539)
Supplement: Supplementary file 5 [file Table2.xlsx]

## Sheet: GO_MC38
Category	Term	Count	%	PValue	Genes	List Total	Pop Hits	Pop Total	Fold Enrichment	Bonferroni	Benjamini	FDR
GOTERM_BP_DIRECT	GO:0032543~mitochondrial translation	51	27.8689	7.23e-88	MRPS15, MRPS16, MRPS14, MRPS11, MRPL38, MRPS10, MRPL37, MRPL34, MRPL35, MRPL41, MRPL4, MRPL42, MRPL3, MRPL2, MRPL40, MTG1, CHCHD1, RARS2, MRPS24, MRPS25, MRPS18B, MRPS2, MRPS18A, MRPS21, MRPL48, QRSL1, MRPL45, MRPS6, MRPS5, MRPL44, MRPL52, MRPL53, LARS2, MRPL50, AURKAIP1, MRPL18, MRPS34, MRPL16, MRPL17, MRPL15, MRPS30, MRPL12, MRPL57, MRPL13, MRPL10, MRPL11, MRPL20, MRPL28, GATB, MRPL23, MRPL30	183	93	29712	89.0365	6.17e-85	6.16e-85	6.04e-85
GOTERM_BP_DIRECT	GO:0006412~translation	28	15.3005	1.28e-26	MRPS14, MRPS11, MRPL18, PARS2, MRPL16, MRPL17, MRPS10, MRPL15, MRPL12, MRPL34, MRPL57, MRPL13, MRPL10, MRPL11, MRPL41, MRPL4, MRPL20, MRPL3, MRPL2, MRPS18A, MRPS2, MRPS21, MRPL23, MRPS6, MRPS5, MRPL30, MRPL52, TARS2	183	233	29712	19.5112	1.09e-23	5.46e-24	5.35e-24
GOTERM_BP_DIRECT	GO:0032981~mitochondrial respiratory chain complex I assembly	17	9.28962	2.2e-21	NDUFA9, NDUFB9, NDUFB8, NDUFA13, TIMMDC1, NDUFB10, NDUFA2, NDUFA10, NDUFC2, NDUFS7, NDUFAF6, NDUFS5, NDUFAF4, NDUFAF5, NDUFS2, NDUFS1, NDUFAF1	183	68	29712	40.5902	1.87e-18	6.24e-19	6.11e-19
KEGG_PATHWAY	mmu04714:Thermogenesis	28	15.3005	2.5e-19	NDUFB9, NDUFB8, NDUFA13, UQCRB, KDM1A, NDUFB10, COX18, NDUFA10, UQCR10, COX5A, UQCRFS1, CYC1, NDUFV1, NDUFA9, SMARCC1, NDUFA2, NDUFC2, COX6C, ARID1A, COX6B1, NDUFS7, NDUFAF6, NDUFS5, NDUFAF4, NDUFAF5, NDUFS2, NDUFS1, NDUFAF1	117	237	9565	9.65848	3.15e-17	3.18e-17	3.18e-17
KEGG_PATHWAY	mmu03010:Ribosome	27	14.7541	5.34e-17	MRPS15, MRPS16, MRPS14, MRPS11, MRPL18, MRPL16, MRPL17, MRPS10, MRPL15, MRPL12, MRPL34, MRPL35, MRPL13, MRPL10, MRPL11, MRPL4, MRPL20, MRPL3, MRPL2, MRPL28, MRPS18A, MRPS2, MRPS21, MRPL23, MRPS6, MRPS5, MRPL30	117	265	9565	8.32946	6.72e-15	3.39e-15	3.39e-15
KEGG_PATHWAY	mmu00190:Oxidative phosphorylation	20	10.929	3.99e-15	NDUFA9, NDUFB9, NDUFB8, NDUFA13, UQCRB, NDUFB10, NDUFA2, NDUFA10, NDUFC2, UQCR10, COX6C, COX5A, COX6B1, NDUFS7, NDUFS5, UQCRFS1, NDUFS2, NDUFS1, CYC1, NDUFV1	117	141	9565	11.596	5.04e-13	1.3e-13	1.3e-13
KEGG_PATHWAY	mmu04932:Non-alcoholic fatty liver disease	21	11.4754	4.08e-15	NDUFA9, NDUFB9, NDUFB8, NDUFA13, UQCRB, NDUFB10, NDUFA2, NDUFA10, NDUFC2, UQCR10, COX6C, COX5A, COX6B1, IKBKB, NDUFS7, NDUFS5, UQCRFS1, NDUFS2, NDUFS1, CYC1, NDUFV1	117	162	9565	10.5975	5.18e-13	1.3e-13	1.3e-13
GOTERM_BP_DIRECT	GO:0042776~proton motive force-driven mitochondrial ATP synthesis	13	7.10383	4.81e-15	NDUFA9, NDUFB9, NDUFB8, NDUFA13, NDUFB10, NDUFA2, NDUFA10, NDUFC2, NDUFS7, NDUFS5, NDUFS2, NDUFS1, NDUFV1	183	64	29712	32.9795	4.07e-12	1.03e-12	1e-12
GOTERM_BP_DIRECT	GO:0009060~aerobic respiration	13	7.10383	2.57e-14	NDUFA9, NDUFB9, NDUFB8, NDUFA13, NDUFB10, NDUFA2, NDUFA10, NDUFC2, NDUFS7, NDUFS5, NDUFS2, NDUFS1, NDUFV1	183	73	29712	28.9135	2.19e-11	4.37e-12	4.29e-12
KEGG_PATHWAY	mmu00970:Aminoacyl-tRNA biosynthesis	15	8.19672	3.05e-14	RARS2, AARS2, MARS2, PARS2, DARS2, GATB, QRSL1, YARS2, WARS2, FARS2, LARS2, SARS2, TARS2, VARS2, EARS2	117	66	9565	18.58	3.85e-12	7.74e-13	7.74e-13
GOTERM_BP_DIRECT	GO:0006120~mitochondrial electron transport, NADH to ubiquinone	10	5.46448	6.21e-14	NDUFB9, NDUFB8, NDUFS7, NDUFA10, NDUFC2, NDUFS2, NDUFS1, NDUFAF1, DNAJC15, NDUFV1	183	28	29712	57.9859	5.3e-11	8.82e-12	8.65e-12
KEGG_PATHWAY	mmu05208:Chemical carcinogenesis - reactive oxygen species	22	12.0219	3.16e-13	NDUFA9, NDUFB9, NDUFB8, NDUFA13, CHUK, UQCRB, NDUFB10, NDUFA2, NDUFA10, NDUFC2, UQCR10, COX6C, COX5A, COX6B1, IKBKB, NDUFS7, NDUFS5, UQCRFS1, NDUFS2, NDUFS1, CYC1, NDUFV1	117	229	9565	7.85392	3.98e-11	6.69e-12	6.69e-12
KEGG_PATHWAY	mmu05415:Diabetic cardiomyopathy	20	10.929	1.09e-11	NDUFA9, NDUFB9, NDUFB8, NDUFA13, UQCRB, NDUFB10, NDUFA2, NDUFA10, NDUFC2, UQCR10, COX6C, COX5A, COX6B1, NDUFS7, NDUFS5, UQCRFS1, NDUFS2, NDUFS1, CYC1, NDUFV1	117	217	9565	7.53476	1.37e-09	1.98e-10	1.98e-10
KEGG_PATHWAY	mmu05012:Parkinson disease	21	11.4754	8.27e-11	NDUFA9, NDUFB9, NDUFB8, NDUFA13, UQCRB, NDUFB10, NDUFA2, NDUFA10, NDUFC2, UQCR10, COX6C, COX5A, COX6B1, NDUFS7, NDUFS5, MFN1, UQCRFS1, NDUFS2, NDUFS1, CYC1, NDUFV1	117	274	9565	6.26567	1.04e-08	1.31e-09	1.31e-09
KEGG_PATHWAY	mmu05016:Huntington disease	22	12.0219	9.47e-11	NDUFA9, NDUFB9, NDUFB8, NDUFA13, UQCRB, NDUFB10, NDUFA2, NDUFA10, NDUFC2, NRF1, UQCR10, COX6C, COX5A, COX6B1, NDUFS7, NDUFS5, AP2S1, UQCRFS1, NDUFS2, NDUFS1, CYC1, NDUFV1	117	308	9565	5.83944	1.19e-08	1.34e-09	1.34e-09
KEGG_PATHWAY	mmu05010:Alzheimer disease	24	13.1148	1.89e-10	NDUFA9, NDUFB9, NDUFB8, NDUFA13, CHUK, UQCRB, NDUFB10, NDUFA2, NDUFA10, NDUFC2, UQCR10, COX6C, HSD17B10, COX5A, COX6B1, IKBKB, NDUFS7, NDUFS5, UQCRFS1, NDUFS2, NDUFS1, NAE1, CYC1, NDUFV1	117	389	9565	5.04383	2.38e-08	2.4e-09	2.4e-09
KEGG_PATHWAY	mmu05020:Prion disease	20	10.929	5.83e-10	NDUFA9, NDUFB9, NDUFB8, NDUFA13, UQCRB, NDUFB10, NDUFA2, NDUFA10, NDUFC2, UQCR10, COX6C, COX5A, COX6B1, NDUFS7, NDUFS5, UQCRFS1, NDUFS2, NDUFS1, CYC1, NDUFV1	117	273	9565	5.98917	7.35e-08	6.73e-09	6.73e-09
KEGG_PATHWAY	mmu05014:Amyotrophic lateral sclerosis	20	10.929	1.05e-07	NDUFA9, NDUFB9, NDUFB8, NDUFA13, UQCRB, NDUFB10, NDUFA2, NDUFA10, NDUFC2, UQCR10, COX6C, COX5A, COX6B1, NDUFS7, NDUFS5, UQCRFS1, NDUFS2, NDUFS1, CYC1, NDUFV1	117	375	9565	4.36011	1.33e-05	1.12e-06	1.12e-06
KEGG_PATHWAY	mmu05022:Pathways of neurodegeneration - multiple diseases	22	12.0219	2.6e-07	NDUFA9, NDUFB9, NDUFB8, NDUFA13, UQCRB, NDUFB10, NDUFA2, NDUFA10, NDUFC2, UQCR10, COX6C, HSD17B10, COX5A, COX6B1, NDUFS7, NDUFS5, MFN1, UQCRFS1, NDUFS2, NDUFS1, CYC1, NDUFV1	117	481	9565	3.73918	3.27e-05	2.54e-06	2.54e-06
KEGG_PATHWAY	mmu04723:Retrograde endocannabinoid signaling	13	7.10383	3e-07	NDUFA9, NDUFB9, NDUFB8, NDUFA13, NDUFB10, NDUFA2, NDUFA10, NDUFC2, NDUFS7, NDUFS5, NDUFS2, NDUFS1, NDUFV1	117	153	9565	6.94626	3.77e-05	2.72e-06	2.72e-06
GOTERM_BP_DIRECT	GO:1902600~proton transmembrane transport	9	4.91803	1.46e-06	SLC25A3, NDUFS7, NDUFA2, NDUFA10, NDUFS2, UQCRFS1, NDUFS1, CYC1, NDUFV1	183	130	29712	11.2404	0.00124485	0.00017774	0.00017419
GOTERM_BP_DIRECT	GO:0043039~tRNA aminoacylation	4	2.18579	4.46e-06	DARS2, TARS2, YARS2, FARS2	183	6	29712	108.24	0.00379774	0.00047506	0.00046558
GOTERM_BP_DIRECT	GO:0006122~mitochondrial electron transport, ubiquinol to cytochrome c	4	2.18579	6.18e-05	UQCRB, UQCRFS1, UQCR10, CYC1	183	13	29712	49.9571	0.051352	0.00585044	0.00573371
GOTERM_BP_DIRECT	GO:0160217~negative regulation of transcription initiation-coupled chromatin remodeling	3	1.63934	0.0001115	L3MBTL3, KDM1A, SAMD1	183	3	29712	162.361	0.0907294	0.00924651	0.00906201
GOTERM_BP_DIRECT	GO:0006418~tRNA aminoacylation for protein translation	4	2.18579	0.00011938	DARS2, YARS2, EARS2, WARS2	183	16	29712	40.5902	0.0968233	0.00924651	0.00906201
GOTERM_BP_DIRECT	GO:0070131~positive regulation of mitochondrial translation	4	2.18579	0.00017239	RPUSD4, TRUB2, TRMT10C, NSUN4	183	18	29712	36.0801	0.13676	0.0122397	0.0119955
GOTERM_BP_DIRECT	GO:0070125~mitochondrial translational elongation	3	1.63934	0.00022209	GFM1, MRPL44, TUFM	183	4	29712	121.77	0.1726	0.0145557	0.0142653
GOTERM_BP_DIRECT	GO:0007005~mitochondrion organization	7	3.82514	0.00057438	SUPV3L1, CHCHD2, POLG2, MFN1, NRF1, HSD17B10, ATAD3A	183	166	29712	6.84653	0.387425	0.0337046	0.0330321
GOTERM_BP_DIRECT	GO:0045333~cellular respiration	4	2.18579	0.00059339	UQCRB, NDUFS1, UQCR10, CYC1	183	27	29712	24.0534	0.397286	0.0337046	0.0330321
KEGG_PATHWAY	mmu04260:Cardiac muscle contraction	7	3.82514	0.00071631	UQCRB, UQCRFS1, UQCR10, CYC1, COX6C, COX5A, COX6B1	117	89	9565	6.42994	0.0863314	0.00606475	0.00606475
GOTERM_BP_DIRECT	GO:0061668~mitochondrial ribosome assembly	3	1.63934	0.00076796	MTERF3, MTERF4, MRPS2	183	7	29712	69.5831	0.480726	0.040894	0.0400781
GOTERM_BP_DIRECT	GO:0032049~cardiolipin biosynthetic process	3	1.63934	0.00101982	PGS1, TAMM41, CRLS1	183	8	29712	60.8852	0.581197	0.0511112	0.0500914
GOTERM_BP_DIRECT	GO:1990481~mRNA pseudouridine synthesis	3	1.63934	0.00162583	RPUSD4, TRUB2, DKC1	183	10	29712	48.7082	0.750417	0.076956	0.0754205
GOTERM_BP_DIRECT	GO:0106074~aminoacyl-tRNA metabolism involved in translational fidelity	3	1.63934	0.00236541	LARS2, TARS2, VARS2	183	12	29712	40.5902	0.867356	0.105573	0.103466
GOTERM_BP_DIRECT	GO:0008033~tRNA processing	4	2.18579	0.00248942	TRUB2, TRMU, DDX1, FARS2	183	44	29712	14.7601	0.880701	0.105573	0.103466
GOTERM_BP_DIRECT	GO:0030097~hemopoiesis	5	2.73224	0.00260215	FLCN, GLRX5, CXCL15, RUNX2, RUNX1	183	93	29712	8.72907	0.891665	0.105573	0.103466
GOTERM_BP_DIRECT	GO:0006390~mitochondrial transcription	3	1.63934	0.00371798	MTERF3, MTERF4, MRPL12	183	15	29712	32.4721	0.958304	0.143987	0.141114
GOTERM_BP_DIRECT	GO:0001558~regulation of cell growth	4	2.18579	0.0054482	LAMTOR2, JADE2, ATAD3A, BAP1	183	58	29712	11.1973	0.990534	0.20182	0.197793
GOTERM_BP_DIRECT	GO:0030851~granulocyte differentiation	3	1.63934	0.00595843	L3MBTL3, KDM1A, BAP1	183	19	29712	25.6359	0.993889	0.211524	0.207304
KEGG_PATHWAY	mmu01100:Metabolic pathways	32	17.4863	0.00669174	MTMR1, NDUFB9, NDUFB8, NDUFA13, UQCRB, NDUFB10, NDUFA10, UQCR10, HSD17B10, COX5A, ACACA, MTMR6, PGS1, UQCRFS1, CYC1, NDUFV1, EARS2, NDUFA9, PCYT2, MARS2, NDUFA2, NDUFC2, GATB, COX6C, QRSL1, CRLS1, COQ6, COX6B1, NDUFS7, NDUFS5, NDUFS2, NDUFS1	117	1650	9565	1.5855	0.570869	0.0531157	0.0531157
GOTERM_BP_DIRECT	GO:0070681~glutaminyl-tRNAGln biosynthesis via transamidation	2	1.0929	0.0182647	GATB, QRSL1	183	3	29712	108.24	1	0.534496	0.523831
GOTERM_BP_DIRECT	GO:0097745~mitochondrial tRNA 5'-end processing	2	1.0929	0.0182647	TRMT10C, HSD17B10	183	3	29712	108.24	1	0.534496	0.523831
GOTERM_BP_DIRECT	GO:0070375~ERK5 cascade	2	1.0929	0.0182647	MAPK7, MAP2K5	183	3	29712	108.24	1	0.534496	0.523831
GOTERM_BP_DIRECT	GO:0061847~response to cholecystokinin	2	1.0929	0.0182647	IKBKB, CHUK	183	3	29712	108.24	1	0.534496	0.523831
GOTERM_BP_DIRECT	GO:0070901~mitochondrial tRNA methylation	2	1.0929	0.0182647	TRMT10C, HSD17B10	183	3	29712	108.24	1	0.534496	0.523831
GOTERM_BP_DIRECT	GO:0032008~positive regulation of TOR signaling	3	1.63934	0.0194476	FLCN, LAMTOR2, LAMTOR4	183	35	29712	13.9166	1	0.534496	0.523831
GOTERM_BP_DIRECT	GO:0001894~tissue homeostasis	3	1.63934	0.0194476	TRIM32, BAP1, ACACA	183	35	29712	13.9166	1	0.534496	0.523831
GOTERM_BP_DIRECT	GO:0006397~mRNA processing	6	3.27869	0.021315	RPUSD4, TRUB2, TRMT10C, TSEN15, DDX1, CIR1	183	257	29712	3.79052	1	0.567511	0.556187
GOTERM_BP_DIRECT	GO:0031118~rRNA pseudouridine synthesis	2	1.0929	0.0242789	RPUSD4, DKC1	183	4	29712	81.1803	1	0.6084	0.596261
GOTERM_BP_DIRECT	GO:1990180~mitochondrial tRNA 3'-end processing	2	1.0929	0.0242789	TRMT10C, HSD17B10	183	4	29712	81.1803	1	0.6084	0.596261
GOTERM_BP_DIRECT	GO:0045944~positive regulation of transcription by RNA polymerase II	15	8.19672	0.0269347	ACTR2, CCNK, SMARCC1, CHUK, KDM1A, NRF1, RUNX2, RUNX1, IKBKB, KLF6, CHCHD2, MAPK7, NACA, CIR1, MAP2K5	183	1284	29712	1.89674	1	0.655669	0.642586
GOTERM_BP_DIRECT	GO:0043123~positive regulation of canonical NF-kappaB signal transduction	5	2.73224	0.0292825	IKBKB, CHUK, DDX1, AJUBA, TRIM32	183	189	29712	4.29526	1	0.660987	0.647798
GOTERM_BP_DIRECT	GO:0045892~negative regulation of DNA-templated transcription	10	5.46448	0.0295458	HEXIM1, FLCN, NDUFA13, L3MBTL3, MTERF3, KDM1A, CIR1, BAP1, RUNX2, RUNX1	183	702	29712	2.31283	1	0.660987	0.647798
GOTERM_BP_DIRECT	GO:0014010~Schwann cell proliferation	2	1.0929	0.0302565	NF1, NF2	183	5	29712	64.9443	1	0.660987	0.647798
GOTERM_BP_DIRECT	GO:0051094~positive regulation of developmental process	2	1.0929	0.0302565	RUNX2, RUNX1	183	5	29712	64.9443	1	0.660987	0.647798
GOTERM_BP_DIRECT	GO:0050767~regulation of neurogenesis	3	1.63934	0.0336885	KDM1A, NF2, JADE2	183	47	29712	10.3634	1	0.717217	0.702907
GOTERM_BP_DIRECT	GO:1900037~regulation of cellular response to hypoxia	2	1.0929	0.0361976	CHCHD2, AJUBA	183	6	29712	54.1202	1	0.717217	0.702907
GOTERM_BP_DIRECT	GO:0060761~negative regulation of response to cytokine stimulus	2	1.0929	0.0361976	MAPK7, MAP2K5	183	6	29712	54.1202	1	0.717217	0.702907
GOTERM_BP_DIRECT	GO:0060368~regulation of Fc receptor mediated stimulatory signaling pathway	2	1.0929	0.0361976	CSK, CD47	183	6	29712	54.1202	1	0.717217	0.702907
GOTERM_BP_DIRECT	GO:0000165~MAPK cascade	4	2.18579	0.0401059	MAPK7, NF1, NF2, MAP2K5	183	123	29712	5.28002	1	0.776596	0.7611
GOTERM_BP_DIRECT	GO:0051240~positive regulation of multicellular organismal process	2	1.0929	0.0421025	RUNX2, RUNX1	183	7	29712	46.3888	1	0.797141	0.781236
GOTERM_BP_DIRECT	GO:0006396~RNA processing	3	1.63934	0.0478126	TRUB2, DKC1, MRPL44	183	57	29712	8.5453	1	0.86673	0.849436
GOTERM_BP_DIRECT	GO:1904263~positive regulation of TORC1 signaling	3	1.63934	0.0478126	FLCN, LAMTOR2, LAMTOR4	183	57	29712	8.5453	1	0.86673	0.849436
GOTERM_BP_DIRECT	GO:0010626~negative regulation of Schwann cell proliferation	2	1.0929	0.0538047	NF1, NF2	183	9	29712	36.0801	1	0.955033	0.935977
GOTERM_BP_DIRECT	GO:0016567~protein ubiquitination	7	3.82514	0.055957	VPS18, DET1, ZFP598, CAND1, FBXL3, AURKAIP1, TRIM32	183	443	29712	2.56552	1	0.972967	0.953553
GOTERM_BP_DIRECT	GO:0007252~I-kappaB phosphorylation	2	1.0929	0.0596023	IKBKB, CHUK	183	10	29712	32.4721	1	0.976561	0.957076
GOTERM_BP_DIRECT	GO:0006388~tRNA splicing, via endonucleolytic cleavage and ligation	2	1.0929	0.0596023	TSEN15, DDX1	183	10	29712	32.4721	1	0.976561	0.957076
GOTERM_BP_DIRECT	GO:0035646~endosome to melanosome transport	2	1.0929	0.0596023	AP1G1, AP1M1	183	10	29712	32.4721	1	0.976561	0.957076
GOTERM_BP_DIRECT	GO:0045597~positive regulation of cell differentiation	3	1.63934	0.0636854	SMARCC1, NF2, ARID1A	183	67	29712	7.26988	1	0.986065	0.96639
GOTERM_BP_DIRECT	GO:0042475~odontogenesis of dentin-containing tooth	3	1.63934	0.0653588	CHUK, NF2, RUNX2	183	68	29712	7.16297	1	0.986065	0.96639
GOTERM_BP_DIRECT	GO:0001522~pseudouridine synthesis	2	1.0929	0.0653646	TRUB2, DKC1	183	11	29712	29.5201	1	0.986065	0.96639
GOTERM_BP_DIRECT	GO:0034115~negative regulation of heterotypic cell-cell adhesion	2	1.0929	0.0653646	MAPK7, MAP2K5	183	11	29712	29.5201	1	0.986065	0.96639
GOTERM_BP_DIRECT	GO:0051726~regulation of cell cycle	5	2.73224	0.0659692	CCNK, CDK10, NF2, JADE2, BAP1	183	247	29712	3.28665	1	0.986065	0.96639
GOTERM_BP_DIRECT	GO:0033028~myeloid cell apoptotic process	2	1.0929	0.0710918	NF1, BAP1	183	12	29712	27.0601	1	1	0.981199
GOTERM_BP_DIRECT	GO:0001701~in utero embryonic development	6	3.27869	0.0719563	FLCN, CCNK, POLG2, CIR1, BAP1, RUNX1	183	361	29712	2.69852	1	1	0.981199
GOTERM_BP_DIRECT	GO:0006886~intracellular protein transport	5	2.73224	0.0737537	VPS18, AP1G1, USO1, AP2S1, AP1M1	183	257	29712	3.15877	1	1	0.981199
GOTERM_BP_DIRECT	GO:0042775~mitochondrial ATP synthesis coupled electron transport	2	1.0929	0.0824417	NDUFS2, NDUFV1	183	14	29712	23.1944	1	1	0.981199
GOTERM_BP_DIRECT	GO:0000002~mitochondrial genome maintenance	2	1.0929	0.0824417	MRPL17, MRPL15	183	14	29712	23.1944	1	1	0.981199
GOTERM_BP_DIRECT	GO:0006744~ubiquinone biosynthetic process	2	1.0929	0.0824417	NDUFA9, COQ6	183	14	29712	23.1944	1	1	0.981199
GOTERM_BP_DIRECT	GO:0006119~oxidative phosphorylation	2	1.0929	0.0880649	COX6C, COX6B1	183	15	29712	21.6481	1	1	0.981199
GOTERM_BP_DIRECT	GO:0034392~negative regulation of smooth muscle cell apoptotic process	2	1.0929	0.0880649	MAPK7, MAP2K5	183	15	29712	21.6481	1	1	0.981199
GOTERM_BP_DIRECT	GO:2001241~positive regulation of extrinsic apoptotic signaling pathway in absence of ligand	2	1.0929	0.0880649	PPP2R1A, NF1	183	15	29712	21.6481	1	1	0.981199
GOTERM_BP_DIRECT	GO:0010918~positive regulation of mitochondrial membrane potential	2	1.0929	0.0880649	MFN1, NDUFC2	183	15	29712	21.6481	1	1	0.981199
GOTERM_BP_DIRECT	GO:0006325~chromatin organization	5	2.73224	0.0893784	HIRA, L3MBTL3, ARID1A, SAMD1, BAP1	183	275	29712	2.95201	1	1	0.981199
GOTERM_BP_DIRECT	GO:0000122~negative regulation of transcription by RNA polymerase II	11	6.01093	0.0908059	HEXIM1, FLCN, KDM1A, NACA, PCGF1, CIR1, ARID1A, SAMD1, AJUBA, MAP2K5, RUNX1	183	1005	29712	1.77708	1	1	0.981199
GOTERM_BP_DIRECT	GO:0008285~negative regulation of cell population proliferation	6	3.27869	0.0973241	FLCN, NF1, CSK, NF2, BAP1, RUNX1	183	397	29712	2.45381	1	1	0.981199

## Sheet: GO_B16
Category	Term	Count	%	PValue	Genes	List Total	Pop Hits	Pop Total	Fold Enrichment	Bonferroni	Benjamini	FDR
GOTERM_BP_DIRECT	GO:0032981~mitochondrial respiratory chain complex I assembly	12	13.9535	6.21157e-17	NDUFA9, NDUFA13, NDUFS8, NDUFS7, NDUFB11, NDUFAF4, NDUFA2, ACAD9, NDUFS3, NDUFAF3, NDUFC2, NDUFS1	85	68	29712	61.6858	7.21645e-14	4.03131e-14	3.98783e-14
GOTERM_BP_DIRECT	GO:0032543~mitochondrial translation	12	13.9535	2.32235e-15	MRPL40, MRPS24, MRPS11, MRPL38, MRPS2, GATB, IARS2, MRPL14, QRSL1, MRPL57, MRPS5, MRPS18C	85	93	29712	45.1036	1.51545e-12	7.53603e-13	7.45475e-13
GOTERM_BP_DIRECT	GO:0042776~proton motive force-driven mitochondrial ATP synthesis	10	11.6279	1.80153e-13	NDUFA9, NDUFA13, NDUFS8, NDUFS7, NDUFB11, NDUFA2, NDUFS3, NDUFC2, NDUFS1, NDUFV1	85	64	29712	54.6176	1.17123e-10	3.8973e-11	3.85527e-11
GOTERM_BP_DIRECT	GO:0009060~aerobic respiration	10	11.6279	6.22038e-13	NDUFA9, NDUFA13, NDUFS8, NDUFS7, NDUFB11, NDUFA2, NDUFS3, NDUFC2, NDUFS1, NDUFV1	85	73	29712	47.884	4.04338e-10	1.00926e-10	9.9837e-11
GOTERM_BP_DIRECT	GO:0006120~mitochondrial electron transport, NADH to ubiquinone	6	6.97674	1.49467e-08	NDUFS8, NDUFS7, NDUFS3, NDUFC2, NDUFS1, NDUFV1	85	28	29712	74.9042	9.71532e-06	1.94009e-06	1.91916e-06
KEGG_PATHWAY	mmu04714:Thermogenesis	12	13.9535	3.40716e-08	NDUFA9, NDUFA13, NDUFS8, NDUFS7, NDUFB11, NDUFAF4, NDUFA2, NDUFS3, NDUFAF3, NDUFC2, NDUFS1, NDUFV1	52	237	9565	9.31353	4.08858e-06	2.08381e-06	1.94603e-06
KEGG_PATHWAY	mmu00190:Oxidative phosphorylation	10	11.6279	4.57561e-08	NDUFA9, NDUFA13, NDUFS8, NDUFS7, NDUFB11, NDUFA2, NDUFS3, NDUFC2, NDUFS1, NDUFV1	52	141	9565	13.0456	5.49072e-06	2.08381e-06	1.94603e-06
KEGG_PATHWAY	mmu05016:Huntington disease	13	15.1163	5.16646e-08	NDUFA9, NDUFA13, NDUFB11, NDUFA2, PIK3R4, NDUFC2, NDUFS8, NDUFS7, SP1, AP2S1, NDUFS3, NDUFS1, NDUFV1	52	308	9565	7.7638	6.19973e-06	2.08381e-06	1.94603e-06
GOTERM_BP_DIRECT	GO:1902600~proton transmembrane transport	8	9.30233	8.92943e-08	SLC25A3, NDUFS8, NDUFS7, NDUFA2, NDUFS3, NDUFS1, NDUFV1, SLC9A1	85	130	29712	21.511	5.80396e-05	9.65867e-06	9.55449e-06
KEGG_PATHWAY	mmu04723:Retrograde endocannabinoid signaling	10	11.6279	9.28841e-08	NDUFA9, NDUFA13, NDUFS8, NDUFS7, NDUFB11, NDUFA2, NDUFS3, NDUFC2, NDUFS1, NDUFV1	52	153	9565	12.0224	1.1146e-05	2.80974e-06	2.62397e-06
KEGG_PATHWAY	mmu04932:Non-alcoholic fatty liver disease	10	11.6279	1.51925e-07	NDUFA9, NDUFA13, NDUFS8, NDUFS7, NDUFB11, NDUFA2, NDUFS3, NDUFC2, NDUFS1, NDUFV1	52	162	9565	11.3545	1.82309e-05	3.35626e-06	3.13436e-06
KEGG_PATHWAY	mmu05415:Diabetic cardiomyopathy	11	12.7907	1.66426e-07	NDUFA9, NDUFA13, NDUFS8, NDUFS7, NDUFB11, SP1, NDUFA2, NDUFS3, NDUFC2, NDUFS1, NDUFV1	52	217	9565	9.32426	1.99709e-05	3.35626e-06	3.13436e-06
KEGG_PATHWAY	mmu05208:Chemical carcinogenesis - reactive oxygen species	10	11.6279	2.8001e-06	NDUFA9, NDUFA13, NDUFS8, NDUFS7, NDUFB11, NDUFA2, NDUFS3, NDUFC2, NDUFS1, NDUFV1	52	229	9565	8.03242	0.000335955	4.84017e-05	4.52015e-05
KEGG_PATHWAY	mmu05014:Amyotrophic lateral sclerosis	12	13.9535	3.36856e-06	NDUFA9, NDUFA13, NDUFS8, NDUFS7, NDUFB11, NDUFA2, PIK3R4, NDUFS3, NDUFC2, NDUFS1, PFN1, NDUFV1	52	375	9565	5.88615	0.000404146	5.09494e-05	4.75809e-05
KEGG_PATHWAY	mmu05010:Alzheimer disease	12	13.9535	4.79642e-06	NDUFA9, NDUFA13, NDUFS8, NDUFS7, NDUFB11, NDUFA2, PIK3R4, NDUFS3, NDUFC2, NDUFS1, HSD17B10, NDUFV1	52	389	9565	5.67431	0.000575406	6.44852e-05	6.02217e-05
KEGG_PATHWAY	mmu05020:Prion disease	10	11.6279	1.17138e-05	NDUFA9, NDUFA13, NDUFS8, NDUFS7, NDUFB11, NDUFA2, NDUFS3, NDUFC2, NDUFS1, NDUFV1	52	273	9565	6.73781	0.00140468	0.000132694	0.000123921
KEGG_PATHWAY	mmu05012:Parkinson disease	10	11.6279	1.20631e-05	NDUFA9, NDUFA13, NDUFS8, NDUFS7, NDUFB11, NDUFA2, NDUFS3, NDUFC2, NDUFS1, NDUFV1	52	274	9565	6.71322	0.00144654	0.000132694	0.000123921
KEGG_PATHWAY	mmu00970:Aminoacyl-tRNA biosynthesis	6	6.97674	2.46571e-05	GATB, IARS2, TARS2, QRSL1, YARS2, EARS2	52	66	9565	16.722	0.00295452	0.000248626	0.000232188
KEGG_PATHWAY	mmu05022:Pathways of neurodegeneration - multiple diseases	12	13.9535	3.54007e-05	NDUFA9, NDUFA13, NDUFS8, NDUFS7, NDUFB11, NDUFA2, PIK3R4, NDUFS3, NDUFC2, NDUFS1, HSD17B10, NDUFV1	52	481	9565	4.589	0.00423915	0.000329499	0.000307714
GOTERM_BP_DIRECT	GO:0006412~translation	6	6.97674	0.000530062	MRPS11, MRPS2, TARS2, MRPL57, MRPS5, MRPS18C	85	233	29712	9.00136	0.291518	0.0491443	0.0486142
GOTERM_BP_DIRECT	GO:0006418~tRNA aminoacylation for protein translation	3	3.48837	0.000923648	IARS2, YARS2, EARS2	85	16	29712	65.5412	0.451544	0.074931	0.0741228
GOTERM_BP_DIRECT	GO:0006325~chromatin organization	6	6.97674	0.00111434	HIRA, HDAC3, ARID4A, ZBTB7A, BAP1, CABIN1	85	275	29712	7.62661	0.515544	0.0803566	0.0794899
KEGG_PATHWAY	mmu01100:Metabolic pathways	19	22.093	0.00146942	NDUFA9, NDUFA13, NDUFB11, NDUFA2, GOT2, NDUFC2, GATB, QRSL1, HSD17B10, NDUFS8, NDUFS7, GMDS, NDUFS3, ST3GAL6, MGAT1, NDUFS1, PI4KB, NDUFV1, EARS2	52	1650	9565	2.11812	0.161768	0.0127	0.0118603
GOTERM_BP_DIRECT	GO:0043249~erythrocyte maturation	3	3.48837	0.00160162	BRD1, ZBTB7A, BAP1	85	21	29712	49.9361	0.647211	0.103945	0.102824
GOTERM_BP_DIRECT	GO:0006357~regulation of transcription by RNA polymerase II	12	13.9535	0.0046136	DDX5, BRD1, SP1, STAT3, ARID4A, TRP63, VEZF1, TBL1X, PFN1, ECSIT, ZBTB7A, BACH1	85	1569	29712	2.67345	0.9505	0.272202	0.269266
GOTERM_BP_DIRECT	GO:0006397~mRNA processing	5	5.81395	0.00614294	DBR1, DDX5, TRMT10C, TRMT2A, SCAF4	85	257	29712	6.80064	0.98178	0.332231	0.328647
GOTERM_BP_DIRECT	GO:0070901~mitochondrial tRNA methylation	2	2.32558	0.00845775	TRMT10C, HSD17B10	85	3	29712	233.035	0.995998	0.365939	0.361992
GOTERM_BP_DIRECT	GO:0070681~glutaminyl-tRNAGln biosynthesis via transamidation	2	2.32558	0.00845775	GATB, QRSL1	85	3	29712	233.035	0.995998	0.365939	0.361992
GOTERM_BP_DIRECT	GO:0097745~mitochondrial tRNA 5'-end processing	2	2.32558	0.00845775	TRMT10C, HSD17B10	85	3	29712	233.035	0.995998	0.365939	0.361992
GOTERM_BP_DIRECT	GO:0072593~reactive oxygen species metabolic process	3	3.48837	0.00991235	NDUFA13, NDUFS3, NDUFS1	85	53	29712	19.786	0.998459	0.393565	0.389321
GOTERM_BP_DIRECT	GO:0045944~positive regulation of transcription by RNA polymerase II	10	11.6279	0.0103091	HDAC3, SP1, STAT3, ARID4A, TRP63, VEZF1, TBL1X, PFN1, BACH1, SLC9A1	85	1284	29712	2.72237	0.998812	0.393565	0.389321
GOTERM_BP_DIRECT	GO:1990180~mitochondrial tRNA 3'-end processing	2	2.32558	0.0112613	TRMT10C, HSD17B10	85	4	29712	174.776	0.999365	0.406031	0.401652
GOTERM_BP_DIRECT	GO:0045892~negative regulation of DNA-templated transcription	7	8.13953	0.0146222	NDUFA13, HDAC3, ARID4A, TRP63, TBL1X, ZBTB7A, BAP1	85	702	29712	3.48557	0.999931	0.499462	0.494075
GOTERM_BP_DIRECT	GO:0043039~tRNA aminoacylation	2	2.32558	0.0168448	TARS2, YARS2	85	6	29712	116.518	0.999984	0.546614	0.540718
GOTERM_BP_DIRECT	GO:0048511~rhythmic process	3	3.48837	0.0258406	DDX5, HDAC3, SP1	85	88	29712	11.9166	1	0.798599	0.789985
GOTERM_BP_DIRECT	GO:0030512~negative regulation of transforming growth factor beta receptor signaling pathway	3	3.48837	0.030923	ARID4A, ZBTB7A, DNM2	85	97	29712	10.8109	1	0.876491	0.867037
GOTERM_BP_DIRECT	GO:0006366~transcription by RNA polymerase II	4	4.65116	0.0310621	HDAC3, STAT3, ARID4A, TRP63	85	241	29712	5.80171	1	0.876491	0.867037
GOTERM_BP_DIRECT	GO:0106074~aminoacyl-tRNA metabolism involved in translational fidelity	2	2.32558	0.0334092	IARS2, TARS2	85	12	29712	58.2588	1	0.90344	0.893696
GOTERM_BP_DIRECT	GO:0045444~fat cell differentiation	3	3.48837	0.0382556	TBL1X, OSBPL11, ZBTB7A	85	109	29712	9.62072	1	0.993114	0.982403
GOTERM_BP_DIRECT	GO:0006465~signal peptide processing	2	2.32558	0.0415877	SPCS2, SPPL3	85	15	29712	46.6071	1	1	0.990625
GOTERM_BP_DIRECT	GO:0006338~chromatin remodeling	6	6.97674	0.0416618	HIRA, BRD1, PIK3R4, TRP63, ZBTB7A, BAP1	85	671	29712	3.12566	1	1	0.990625
GOTERM_BP_DIRECT	GO:0007275~multicellular organism development	2	2.32558	0.0442986	FLII, TRP63	85	16	29712	43.6941	1	1	0.990741
GOTERM_BP_DIRECT	GO:2001171~positive regulation of ATP biosynthetic process	2	2.32558	0.0496978	STAT3, NDUFC2	85	18	29712	38.8392	1	1	0.990741
KEGG_PATHWAY	mmu03010:Ribosome	5	5.81395	0.0521578	MRPS11, MRPS2, MRPL14, MRPS5, MRPS18C	52	265	9565	3.47061	0.998384	0.42074	0.392922
GOTERM_BP_DIRECT	GO:1905564~positive regulation of vascular endothelial cell proliferation	2	2.32558	0.05774	SP1, STAT3	85	21	29712	33.2908	1	1	0.990741
GOTERM_BP_DIRECT	GO:0000122~negative regulation of transcription by RNA polymerase II	7	8.13953	0.0651482	DDX5, HDAC3, ARID4A, TRP63, TBL1X, ZBTB7A, BACH1	85	1005	29712	2.4347	1	1	0.990741
GOTERM_BP_DIRECT	GO:0070886~positive regulation of calcineurin-NFAT signaling cascade	2	2.32558	0.0657151	SPPL3, SLC9A1	85	24	29712	29.1294	1	1	0.990741
GOTERM_BP_DIRECT	GO:0031145~anaphase-promoting complex-dependent catabolic process	2	2.32558	0.0683586	UBE2S, ANAPC2	85	25	29712	27.9642	1	1	0.990741
GOTERM_BP_DIRECT	GO:0006893~Golgi to plasma membrane transport	2	2.32558	0.0762448	EXOC1, DNM2	85	28	29712	24.9681	1	1	0.990741
GOTERM_BP_DIRECT	GO:2001243~negative regulation of intrinsic apoptotic signaling pathway	2	2.32558	0.0788588	NDUFA13, NDUFS3	85	29	29712	24.1071	1	1	0.990741
GOTERM_BP_DIRECT	GO:0045648~positive regulation of erythrocyte differentiation	2	2.32558	0.0814656	BRD1, STAT3	85	30	29712	23.3035	1	1	0.990741
GOTERM_BP_DIRECT	GO:0001701~in utero embryonic development	4	4.65116	0.0827372	HDAC3, SP1, MGAT1, BAP1	85	361	29712	3.87316	1	1	0.990741
GOTERM_BP_DIRECT	GO:0040014~regulation of multicellular organism growth	2	2.32558	0.0969536	HDAC3, STAT3	85	36	29712	19.4196	1	1	0.990741

## Sheet: GO_EMT6
Category	Term	Count	%	PValue	Genes	List Total	Pop Hits	Pop Total	Fold Enrichment	Bonferroni	Benjamini	FDR
GOTERM_BP_DIRECT	GO:0035360~positive regulation of peroxisome proliferator activated receptor signaling pathway	3	3.19149	0.00051221	PTGIS, ALOX8, CITED2	93	11	29712	87.132	0.358334	0.356281	0.356281
GOTERM_BP_DIRECT	GO:0051496~positive regulation of stress fiber assembly	4	4.25532	0.000823772	CDC42, LPAR1, NF2, CD47	93	59	29712	21.6599	0.510162	0.356281	0.356281
GOTERM_BP_DIRECT	GO:0008285~negative regulation of cell population proliferation	7	7.44681	0.00148698	PTPRU, CDKN2C, PTGIS, ALOX8, NF2, AMBRA1, SAV1	93	397	29712	5.63322	0.724366	0.428746	0.428746
GOTERM_BP_DIRECT	GO:0010592~positive regulation of lamellipodium assembly	3	3.19149	0.00389908	ACTR3, CDC42, ARPC2	93	30	29712	31.9484	0.966062	0.570594	0.570594
GOTERM_BP_DIRECT	GO:0048708~astrocyte differentiation	3	3.19149	0.00389908	ACTR3, MYCN, NR2E1	93	30	29712	31.9484	0.966062	0.570594	0.570594
GOTERM_BP_DIRECT	GO:0000122~negative regulation of transcription by RNA polymerase II	10	10.6383	0.00395788	NCOR2, HEYL, KHDRBS1, CEBPB, CITED2, CUL3, KEAP1, NR2E1, ARID1A, MAP2K5	93	1005	29712	3.17894	0.967753	0.570594	0.570594
GOTERM_BP_DIRECT	GO:0006511~ubiquitin-dependent protein catabolic process	5	5.31915	0.00628364	RNF146, WDR81, CUL3, PSMD3, KEAP1	93	236	29712	6.76873	0.995741	0.658609	0.658609
GOTERM_BP_DIRECT	GO:0045944~positive regulation of transcription by RNA polymerase II	11	11.7021	0.0063788	ACTR3, HEYL, KMT2D, CEBPB, MYCN, FUBP3, CITED2, NCL, NR2E1, PAXBP1, MAP2K5	93	1284	29712	2.73701	0.99608	0.658609	0.658609
GOTERM_BP_DIRECT	GO:0051491~positive regulation of filopodium assembly	3	3.19149	0.00685258	ACTR3, CDC42, ARPC2	93	40	29712	23.9613	0.997407	0.658609	0.658609
GOTERM_BP_DIRECT	GO:0006357~regulation of transcription by RNA polymerase II	12	12.766	0.00912251	PHF20L1, HEYL, SMARCAL1, CEBPB, MYCN, FUBP3, CITED2, CUL3, ZBTB43, ZFP91, AMBRA1, ARID1A	93	1569	29712	2.44347	0.999642	0.731436	0.731436
GOTERM_BP_DIRECT	GO:0010628~positive regulation of gene expression	7	7.44681	0.00980333	CEBPB, PTGIS, MYCN, FUBP3, CITED2, UBR5, SLC38A2	93	586	29712	3.81636	0.999803	0.731436	0.731436
GOTERM_BP_DIRECT	GO:0060412~ventricular septum morphogenesis	3	3.19149	0.0101471	HEYL, CITED2, SAV1	93	49	29712	19.5602	0.999854	0.731436	0.731436
GOTERM_BP_DIRECT	GO:0007601~visual perception	4	4.25532	0.0114143	CRB1, PDCL, NR2E1, IMPG2	93	150	29712	8.51957	0.999952	0.75949	0.75949
GOTERM_BP_DIRECT	GO:0071630~nuclear protein quality control by the ubiquitin-proteasome system	2	2.12766	0.0123288	CUL3, UBR5	93	4	29712	159.742	0.999978	0.761743	0.761743
GOTERM_BP_DIRECT	GO:0071347~cellular response to interleukin-1	3	3.19149	0.0140087	CEBPB, PTGIS, CD47	93	58	29712	16.525	0.999995	0.782358	0.782358
GOTERM_BP_DIRECT	GO:0030838~positive regulation of actin filament polymerization	3	3.19149	0.0144714	ACTR3, ARPC2, LMOD1	93	59	29712	16.2449	0.999997	0.782358	0.782358
GOTERM_BP_DIRECT	GO:2000045~regulation of G1/S transition of mitotic cell cycle	3	3.19149	0.0168819	CDKN2C, AMBRA1, ARID1A	93	64	29712	14.9758	1	0.854309	0.854309
GOTERM_BP_DIRECT	GO:0007507~heart development	5	5.31915	0.0177775	CITED2, KCNQ1, GM572, LCN10, MAP2K5	93	321	29712	4.97638	1	0.854309	0.854309
KEGG_PATHWAY	mmu04810:Regulation of actin cytoskeleton	5	5.31915	0.025537	ACTR3, MOS, CDC42, ARPC2, LPAR1	47	234	9565	4.34852	0.941898	1	1
GOTERM_BP_DIRECT	GO:0001701~in utero embryonic development	5	5.31915	0.0259842	NCOR2, KMT2D, CITED2, CUL3, KEAP1	93	361	29712	4.42498	1	1	1
GOTERM_BP_DIRECT	GO:0051128~regulation of cellular component organization	2	2.12766	0.0335434	CDC42, NR2E1	93	11	29712	58.088	1	1	1
GOTERM_BP_DIRECT	GO:0045050~protein insertion into ER membrane by stop-transfer membrane-anchor sequence	2	2.12766	0.0335434	EMC3, EMC6	93	11	29712	58.088	1	1	1
GOTERM_BP_DIRECT	GO:0043065~positive regulation of apoptotic process	5	5.31915	0.0355908	EIF5A, LPAR1, PDE5A, BCL10, SAV1	93	399	29712	4.00356	1	1	1
GOTERM_BP_DIRECT	GO:0032675~regulation of interleukin-6 production	2	2.12766	0.0365371	CEBPB, CD47	93	12	29712	53.2473	1	1	1
KEGG_PATHWAY	mmu04120:Ubiquitin mediated proteolysis	4	4.25532	0.0375346	CUL3, UBR5, KEAP1, UBE2M	47	154	9565	5.28599	0.985128	1	1
GOTERM_BP_DIRECT	GO:0070936~protein K48-linked ubiquitination	3	3.19149	0.0378964	RNF146, CUL3, UBR5	93	99	29712	9.68133	1	1	1
GOTERM_BP_DIRECT	GO:0071346~cellular response to type II interferon	3	3.19149	0.0392955	ACTR3, CDC42, CD47	93	101	29712	9.48962	1	1	1
GOTERM_BP_DIRECT	GO:0070294~renal sodium ion absorption	2	2.12766	0.0395215	KCNQ1, STK39	93	13	29712	49.1514	1	1	1
GOTERM_BP_DIRECT	GO:0001843~neural tube closure	3	3.19149	0.0414305	CITED2, BCL10, ARID1A	93	104	29712	9.21588	1	1	1
GOTERM_BP_DIRECT	GO:0032956~regulation of actin cytoskeleton organization	3	3.19149	0.0414305	ACTR3, CDC42, ARPC2	93	104	29712	9.21588	1	1	1
GOTERM_BP_DIRECT	GO:0051726~regulation of cell cycle	4	4.25532	0.0415341	KHDRBS1, MOK, NF2, MASTL	93	247	29712	5.17383	1	1	1
GOTERM_BP_DIRECT	GO:0007229~integrin-mediated signaling pathway	3	3.19149	0.0458279	CDC42, CUL3, CD47	93	110	29712	8.7132	1	1	1
GOTERM_BP_DIRECT	GO:0050852~T cell receptor signaling pathway	3	3.19149	0.0458279	KHDRBS1, BCL10, SPPL3	93	110	29712	8.7132	1	1	1
KEGG_PATHWAY	mmu04530:Tight junction	4	4.25532	0.0479899	ACTR3, CDC42, ARPC2, NF2	47	170	9565	4.78849	0.995527	1	1
GOTERM_BP_DIRECT	GO:0030644~intracellular chloride ion homeostasis	2	2.12766	0.0484202	KCNQ1, STK39	93	16	29712	39.9355	1	1	1
GOTERM_BP_DIRECT	GO:0060042~retina morphogenesis in camera-type eye	2	2.12766	0.0513682	CRB1, IMPG2	93	17	29712	37.5863	1	1	1
GOTERM_BP_DIRECT	GO:0034314~Arp2/3 complex-mediated actin nucleation	2	2.12766	0.0513682	ACTR3, ARPC2	93	17	29712	37.5863	1	1	1
GOTERM_BP_DIRECT	GO:0060044~negative regulation of cardiac muscle cell proliferation	2	2.12766	0.0513682	CITED2, SAV1	93	17	29712	37.5863	1	1	1
GOTERM_BP_DIRECT	GO:0048712~negative regulation of astrocyte differentiation	2	2.12766	0.0513682	MYCN, NR2E1	93	17	29712	37.5863	1	1	1
GOTERM_BP_DIRECT	GO:0090051~negative regulation of cell migration involved in sprouting angiogenesis	2	2.12766	0.0513682	STARD13, MAP2K5	93	17	29712	37.5863	1	1	1
KEGG_PATHWAY	mmu05100:Bacterial invasion of epithelial cells	3	3.19149	0.0527259	ACTR3, CDC42, ARPC2	47	77	9565	7.92899	0.997416	1	1
GOTERM_BP_DIRECT	GO:0060766~negative regulation of androgen receptor signaling pathway	2	2.12766	0.0543072	NCOR2, HEYL	93	18	29712	35.4982	1	1	1
GOTERM_BP_DIRECT	GO:0006690~icosanoid metabolic process	2	2.12766	0.0543072	PTGIS, ALOX8	93	18	29712	35.4982	1	1	1
GOTERM_BP_DIRECT	GO:0071816~tail-anchored membrane protein insertion into ER membrane	2	2.12766	0.0543072	EMC3, EMC6	93	18	29712	35.4982	1	1	1
GOTERM_BP_DIRECT	GO:0000165~MAPK cascade	3	3.19149	0.0559073	MOS, NF2, MAP2K5	93	123	29712	7.79229	1	1	1
GOTERM_BP_DIRECT	GO:1900119~positive regulation of execution phase of apoptosis	2	2.12766	0.0601583	PTGIS, BCL10	93	20	29712	31.9484	1	1	1
GOTERM_BP_DIRECT	GO:0035725~sodium ion transmembrane transport	3	3.19149	0.0624598	SLC24A2, STK39, SLC38A2	93	131	29712	7.31642	1	1	1
GOTERM_BP_DIRECT	GO:0007165~signal transduction	7	7.44681	0.0674478	MOS, CDC42, PTPRU, STARD13, GNB2, STK39, PDE5A	93	925	29712	2.41772	1	1	1
KEGG_PATHWAY	mmu04727:GABAergic synapse	3	3.19149	0.069416	GNG5, GNB2, SLC38A2	47	90	9565	6.78369	0.999634	1	1
GOTERM_BP_DIRECT	GO:0007422~peripheral nervous system development	2	2.12766	0.0717531	HEYL, CITED2	93	24	29712	26.6237	1	1	1
GOTERM_BP_DIRECT	GO:0008283~cell population proliferation	4	4.25532	0.0729088	CDKN2C, MYCN, CITED2, NR2E1	93	312	29712	4.09595	1	1	1
GOTERM_BP_DIRECT	GO:0016477~cell migration	4	4.25532	0.073456	ZRANB1, CUL3, CDH22, CD47	93	313	29712	4.08286	1	1	1
GOTERM_BP_DIRECT	GO:0000209~protein polyubiquitination	3	3.19149	0.0745108	CUL3, UBR5, AMBRA1	93	145	29712	6.61001	1	1	1
KEGG_PATHWAY	mmu04666:Fc gamma R-mediated phagocytosis	3	3.19149	0.0748609	ACTR3, CDC42, ARPC2	47	94	9565	6.49502	0.999808	1	1
GOTERM_BP_DIRECT	GO:0071230~cellular response to amino acid stimulus	3	3.19149	0.0753983	CEBPB, CUL3, RRAGD	93	146	29712	6.56474	1	1	1
GOTERM_BP_DIRECT	GO:0030336~negative regulation of cell migration	3	3.19149	0.0798861	PTPRU, CITED2, FIGNL2	93	151	29712	6.34736	1	1	1
GOTERM_BP_DIRECT	GO:0042116~macrophage activation	2	2.12766	0.0803563	LCN10, STK39	93	27	29712	23.6655	1	1	1
GOTERM_BP_DIRECT	GO:0043161~proteasome-mediated ubiquitin-dependent protein catabolic process	4	4.25532	0.087133	CUL3, UBR5, KEAP1, AMBRA1	93	337	29712	3.79209	1	1	1
GOTERM_BP_DIRECT	GO:0022409~positive regulation of cell-cell adhesion	2	2.12766	0.0888806	CITED2, CD47	93	30	29712	21.2989	1	1	1
GOTERM_BP_DIRECT	GO:2000179~positive regulation of neural precursor cell proliferation	2	2.12766	0.0945201	GNG5, NR2E1	93	32	29712	19.9677	1	1	1
GOTERM_BP_DIRECT	GO:0045893~positive regulation of DNA-templated transcription	6	6.38298	0.0955618	CEBPB, MYCN, FUBP3, CITED2, BCL10, ARID1A	93	782	29712	2.45128	1	1	1
GOTERM_BP_DIRECT	GO:0061003~positive regulation of dendritic spine morphogenesis	2	2.12766	0.0973268	ACTR3, BHLHB9	93	33	29712	19.3627	1	1	1
